# Supplementary material for: Dopamine release in human associative striatum during reversal learning
Source: Nat Commun. 2024 Jan 2;15:59. doi: 10.1038/s41467-023-44358-w (PMC10762220; doi:10.1038/s41467-023-44358-w)
Supplement: Supplementary file 4 — Source Data [file 41467_2023_44358_MOESM4_ESM.xlsx]

## Sheet: Fig. 1b-c
trial	p(choice)	absRPE
1	0.923077	1
2	0.538462	0.891615
3	0.346154	0.890888
4	0.461538	0.922558
5	0.5	0.758197
6	0.423077	0.924081
7	0.538462	0.907353
8	0.653846	0.806128
9	0.576923	0.931019
10	0.576923	0.84349
11	0.384615	0.743267
12	0.615385	0.64861
13	0.730769	0.650534
14	0.538462	0.839101
15	0.461538	0.947756
16	0.692308	0.77625
17	0.615385	0.754512
18	0.692308	0.811091
19	0.653846	0.935314
20	0.653846	0.757246
21	0.730769	0.637523
22	0.884615	0.687249
23	0.884615	0.697884
24	0.769231	0.440116
25	0.807692	0.635565
26	0.692308	0.685239
27	0.884615	0.767774
28	0.884615	0.788559
29	0.846154	0.622051
30	0.653846	0.739508
31	0.846154	0.701591
32	0.730769	0.539022
33	0.769231	0.57007
34	0.923077	0.841791
35	1	0.522183
36	0.846154	0.639891
37	0.807692	0.911199
38	0.846154	0.777547
39	0.807692	0.800325
40	0.730769	0.706077
41	0.769231	0.598485
42	0.730769	0.588883
43	0.846154	0.599946
44	0.884615	0.819416
45	0.923077	0.621741
46	0.807692	0.595486
47	0.807692	0.564913
48	0.923077	0.516402
49	1	0.752977
50	0.884615	0.775625
51	0.884615	0.667453
52	0.807692	0.665721
53	0.884615	0.74657
54	0.769231	0.878082
55	0.846154	0.676555
56	0.923077	0.741239
57	0.846154	0.642664
58	0.846154	0.428362
59	0.884615	0.676315
60	0.807692	0.692002
61	0.730769	0.780223
62	0.846154	0.715645
63	0.884615	0.800717
64	0.807692	0.862366
65	0.923077	0.652559
66	0.807692	0.763606
67	0.884615	0.897406
68	0.807692	0.759104
69	0.846154	0.662279
70	0.923077	0.658626
71	0.884615	0.852308
72	0.884615	0.788755
73	0.923077	0.595924
74	0.923077	0.503308
75	0.923077	0.607157
76	0.923077	0.978564
77	0.769231	0.860238
78	0.884615	0.925603
79	0.923077	0.654715
80	0.884615	0.665048
81	0.923077	0.613909
82	0.807692	0.685427
83	0.884615	0.709325
84	0.884615	0.767357
85	0.923077	0.632479
86	0.923077	0.555515
87	0.961538	0.450521
88	1	0.593768
89	0.846154	0.913387
90	0.846154	0.776674
91	0.807692	0.692436
92	0.923077	0.731809
93	0.923077	0.715769
94	0.884615	0.68172
95	0.923077	0.521411
96	0.961538	0.608875
97	0.807692	0.597252
98	0.807692	0.880635
99	0.884615	0.736753
100	0.923077	0.630346
101	0.961538	0.671244
102	0.807692	0.526864
103	0.923077	0.572205
104	0.846154	0.442689
105	0.884615	0.529218
106	0.884615	0.632691
107	0.807692	0.697754
108	0.961538	0.593596
109	0.884615	0.686141
110	0.884615	0.465775
111	0.961538	0.733275
112	0.961538	0.722945
113	0.807692	0.551333
114	0.807692	0.793406
115	0.961538	0.747459
116	0.884615	0.681867
117	0.884615	0.630014
118	1	0.822075
119	0.923077	0.508885
120	0.923077	0.724761
121	0.846154	0.565706
122	0.961538	0.802011
123	0.923077	0.740296
124	0.846154	0.890951
125	0.807692	0.904011
126	0.884615	0.659956
127	0.884615	0.634979
128	0.884615	0.707999
129	0.961538	0.769112
130	0.846154	0.497864
131	0.846154	0.707623
132	0.846154	0.610281
133	0.884615	0.698955
134	0.884615	0.620376
135	0.923077	0.675586
136	0.961538	0.802644
137	0.846154	0.672254
138	0.884615	0.718542
139	0.884615	0.990045
140	0.961538	0.689152
141	0.884615	0.682816
142	0.961538	0.685103
143	0.807692	0.724529
144	0.884615	0.592611
145	0.884615	0.781111
146	0.807692	0.722379
147	0.846154	0.660269
148	0.923077	0.824681
149	0.807692	0.605295
150	0.923077	0.617009
151	0.923077	1.36285
152	0.807692	1.31214
153	0.846154	1.03647
154	0.653846	1.27036
155	0.692308	0.959437
156	0.653846	0.8101
157	0.538462	0.977329
158	0.461538	0.864859
159	0.615385	0.806168
160	0.5	1.01636
161	0.384615	1.15089
162	0.538462	0.896454
163	0.346154	0.830513
164	0.269231	0.797342
165	0.346154	0.76612
166	0.346154	0.693692
167	0.230769	0.782447
168	0.384615	0.776825
169	0.269231	0.825775
170	0.346154	0.851143
171	0.230769	0.871062
172	0.269231	0.833448
173	0.384615	0.919134
174	0.384615	0.896354
175	0.346154	0.863245
176	0.192308	1.27938
177	0.423077	1.02617
178	0.5	0.954437
179	0.461538	0.889797
180	0.461538	0.775306
181	0.692308	0.992687
182	0.615385	0.795982
183	0.730769	0.66274
184	0.807692	0.809477
185	0.884615	0.786511
186	0.846154	0.780811
187	0.807692	0.764124
188	0.807692	0.92909
189	0.807692	1.02323
190	0.807692	0.860885
191	0.923077	0.833639
192	0.769231	0.565577
193	0.961538	0.615921
194	0.807692	0.763506
195	0.807692	0.590034
196	0.807692	0.80604
197	0.884615	0.653956
198	0.923077	0.820665
199	0.692308	0.59009
200	0.846154	0.821793
201	0.884615	1.22475
202	0.769231	1.22663
203	0.730769	1.05069
204	0.576923	1.16974
205	0.538462	0.980897
206	0.346154	0.829854
207	0.423077	0.941708
208	0.538462	0.77593
209	0.5	0.781766
210	0.307692	0.950027
211	0.5	0.81511
212	0.5	0.748299
213	0.384615	0.942252
214	0.346154	0.657238
215	0.423077	0.624072
216	0.346154	0.830778
217	0.423077	0.666385
218	0.346154	0.864781
219	0.346154	0.790667
220	0.384615	0.787583
221	0.346154	0.909929
222	0.384615	0.848574
223	0.346154	0.975437
224	0.423077	0.684891
225	0.269231	0.843208
226	0.346154	1.06926
227	0.269231	1.07569
228	0.615385	1.03076
229	0.576923	1.17231
230	0.576923	0.941188
231	0.730769	0.886248
232	0.884615	0.977851
233	0.807692	0.925113
234	0.807692	0.790135
235	0.653846	0.775289
236	0.923077	0.88883
237	0.769231	0.789635
238	0.846154	0.758715
239	0.923077	0.792939
240	0.769231	0.683498
241	0.923077	0.844716
242	0.923077	0.720855
243	0.769231	0.762629
244	0.730769	0.734318
245	0.769231	0.747564
246	0.923077	0.913676
247	0.692308	0.618336
248	0.807692	0.772245
249	0.884615	0.634496
250	0.846154	0.729957

## Sheet: Fig. 2b
subject	reversal	ROI	BP	Sex/Gender
1	pre	Caudate	3.02529	female
2	pre	Caudate	3.08257	female
3	pre	Caudate	3.25475	male
4	pre	Caudate	2.83079	male
5	pre	Caudate	2.98522	male
6	pre	Caudate	2.71722	female
7	pre	Caudate	3.15637	female
8	pre	Caudate	3.06791	male
9	pre	Caudate	2.80003	male
10	pre	Caudate	2.7922	male
11	pre	Caudate	2.43815	male
12	pre	Caudate	2.796	female
13	pre	Caudate	2.90487	male
14	pre	Caudate	3.30403	female
15	pre	Caudate	3.37913	male
16	pre	Caudate	2.60035	female
17	pre	Caudate	2.67043	male
18	pre	Caudate	2.68568	female
19	pre	Caudate	2.36367	male
20	pre	Caudate	2.82704	male
21	pre	Caudate	2.75033	male
22	pre	Caudate	2.72458	female
23	pre	Caudate	3.09052	female
24	pre	Caudate	2.29604	female
25	pre	Caudate	2.61055	female
26	pre	Caudate	2.6532	female
1	post	Caudate	2.81429	female
2	post	Caudate	2.87586	female
3	post	Caudate	3.25475	male
4	post	Caudate	2.46101	male
5	post	Caudate	2.75266	male
6	post	Caudate	2.24722	female
7	post	Caudate	2.83042	female
8	post	Caudate	2.99118	male
9	post	Caudate	2.49384	male
10	post	Caudate	2.57828	male
11	post	Caudate	2.29776	male
12	post	Caudate	2.61465	female
13	post	Caudate	2.44664	male
14	post	Caudate	3.09334	female
15	post	Caudate	3.25346	male
16	post	Caudate	2.30598	female
17	post	Caudate	2.35388	male
18	post	Caudate	2.59443	female
19	post	Caudate	2.08927	male
20	post	Caudate	2.82704	male
21	post	Caudate	2.41665	male
22	post	Caudate	2.54469	female
23	post	Caudate	2.74932	female
24	post	Caudate	2.29604	female
25	post	Caudate	2.46182	female
26	post	Caudate	2.61293	female
1	pre	Putamen	3.83646	female
2	pre	Putamen	3.69086	female
3	pre	Putamen	3.88555	male
4	pre	Putamen	3.0297	male
5	pre	Putamen	3.76263	male
6	pre	Putamen	3.47972	female
7	pre	Putamen	3.58721	female
8	pre	Putamen	3.63463	male
9	pre	Putamen	3.47019	male
10	pre	Putamen	3.51503	male
11	pre	Putamen	3.20591	male
12	pre	Putamen	3.71071	female
13	pre	Putamen	3.371	male
14	pre	Putamen	4.02204	female
15	pre	Putamen	3.76657	male
16	pre	Putamen	3.01672	female
17	pre	Putamen	3.54946	male
18	pre	Putamen	3.65729	female
19	pre	Putamen	3.41146	male
20	pre	Putamen	3.57546	male
21	pre	Putamen	3.60906	male
22	pre	Putamen	3.52388	female
23	pre	Putamen	3.91476	female
24	pre	Putamen	3.38828	female
25	pre	Putamen	3.23364	female
26	pre	Putamen	3.29214	female
1	post	Putamen	3.83646	female
2	post	Putamen	3.69086	female
3	post	Putamen	3.88555	male
4	post	Putamen	2.89038	male
5	post	Putamen	3.54711	male
6	post	Putamen	3.39134	female
7	post	Putamen	3.58721	female
8	post	Putamen	3.63463	male
9	post	Putamen	3.47019	male
10	post	Putamen	3.51503	male
11	post	Putamen	3.20591	male
12	post	Putamen	3.71071	female
13	post	Putamen	3.371	male
14	post	Putamen	4.02204	female
15	post	Putamen	3.76657	male
16	post	Putamen	2.90014	female
17	post	Putamen	3.16838	male
18	post	Putamen	3.65729	female
19	post	Putamen	3.41146	male
20	post	Putamen	3.57546	male
21	post	Putamen	3.60906	male
22	post	Putamen	3.52388	female
23	post	Putamen	3.91476	female
24	post	Putamen	3.38828	female
25	post	Putamen	3.19414	female
26	post	Putamen	3.29214	female
1	pre	NAc	2.32062	female
2	pre	NAc	2.01156	female
3	pre	NAc	2.18467	male
4	pre	NAc	1.18972	male
5	pre	NAc	1.85341	male
6	pre	NAc	1.64156	female
7	pre	NAc	2.25198	female
8	pre	NAc	2.29998	male
9	pre	NAc	1.79924	male
10	pre	NAc	2.05994	male
11	pre	NAc	2.02897	male
12	pre	NAc	1.8957	female
13	pre	NAc	2.16079	male
14	pre	NAc	2.52346	female
15	pre	NAc	2.09066	male
16	pre	NAc	1.55758	female
17	pre	NAc	1.99826	male
18	pre	NAc	2.1735	female
19	pre	NAc	2.00785	male
20	pre	NAc	2.48716	male
21	pre	NAc	2.10248	male
22	pre	NAc	2.2727	female
23	pre	NAc	2.24802	female
24	pre	NAc	2.01065	female
25	pre	NAc	1.76858	female
26	pre	NAc	2.05754	female
1	post	NAc	2.32062	female
2	post	NAc	2.01156	female
3	post	NAc	2.18467	male
4	post	NAc	1.13394	male
5	post	NAc	1.85341	male
6	post	NAc	1.64156	female
7	post	NAc	2.25198	female
8	post	NAc	2.06123	male
9	post	NAc	1.79924	male
10	post	NAc	2.05994	male
11	post	NAc	2.02897	male
12	post	NAc	1.8957	female
13	post	NAc	2.16079	male
14	post	NAc	2.52346	female
15	post	NAc	1.95582	male
16	post	NAc	1.55758	female
17	post	NAc	1.99826	male
18	post	NAc	2.1735	female
19	post	NAc	2.00785	male
20	post	NAc	2.48716	male
21	post	NAc	2.10248	male
22	post	NAc	2.2727	female
23	post	NAc	1.96518	female
24	post	NAc	2.01065	female
25	post	NAc	1.53809	female
26	post	NAc	2.05754	female

## Sheet: Fig. 2c
subject	roiTAC	refTAC	lpntPET	predpath	occupancy	time	Sex/Gender
1	0	0	0	0	0	0	female
1	14.156	12.955	13.5701	13.5701	0	0.333333	female
1	272.18	290.93	305.55	305.55	0	0.5	female
1	1332.2	1455.1	1537.69	1537.69	0	0.666667	female
1	3338.1	3639.7	3885.17	3885.17	0	0.833333	female
1	5517.6	5841.8	6334.25	6334.25	0	1	female
1	7195.7	7079.5	7974.93	7974.93	0	1.33333	female
1	8383.4	7431.2	8871.74	8871.74	0	1.66667	female
1	9154.7	7420.5	9391.36	9391.36	0	2	female
1	9556.3	7306.2	9786.19	9786.19	0	2.33333	female
1	9820.4	7147.4	10114.9	10114.9	0	2.66667	female
1	10183	6975.7	10408.1	10408.1	0	3	female
1	10722	6791	10882.9	10882.9	0	3.66667	female
1	11328	6589.8	11500.6	11500.6	0	4.33333	female
1	11943	6397.3	12063	12063	0	5	female
1	12596	6217.8	12575.7	12575.7	0	5.66667	female
1	13173	6032.2	13020.4	13020.4	0	6.33333	female
1	13585	5826.6	13384.8	13384.8	0	7	female
1	13976	5595.1	13791.5	13791.5	0	8	female
1	14410	5347.5	14215	14215	0	9	female
1	14737	5094.3	14536.8	14536.8	0	10	female
1	14909	4835.1	14763.3	14763.3	0	11	female
1	15051	4579.5	14909.5	14909.5	0	12	female
1	15182	4354.6	15009.8	15009.8	0	13	female
1	15187	4171.3	15089.5	15089.5	0	14	female
1	15112	3999.5	15130.1	15130.1	0	15	female
1	15097	3805.2	15095	15095	0	16	female
1	15048	3586.5	15029.6	15029.6	0	18	female
1	14838	3356.4	14893.9	14893.9	0	20	female
1	14579	3125.8	14657.3	14657.3	0	22	female
1	14355	2918.9	14351.4	14351.4	0	24	female
1	14073	2758.6	14018.4	14018.4	0	26	female
1	13678	2629.5	13672.6	13672.6	0	28	female
1	13227	2508.4	13312.2	13312.2	0	30	female
1	12823	2400.6	12953.1	12953.1	0	32	female
1	12463	2307.6	12601.6	12601.6	0	34	female
1	12050	2214.5	12245.9	12245.9	0	36	female
1	11601	2123.9	11892.6	11892.6	20.0944	38	female
1	11191	2050.2	11443.4	11562.9	18.8328	40	female
1	10829	1990.1	10913	11259	16.5747	42	female
1	10498	1937.1	10434.6	10976.6	14.1758	44	female
1	10132	1896.8	10023.4	10726.5	11.9106	46	female
1	9736.5	1864.3	9679.07	10511.3	9.88167	48	female
1	9419.7	1823.5	9375.8	10310.1	8.11987	50	female
1	9147.7	1770.8	9091.3	10106.1	6.62173	52	female
1	8858.6	1713.3	8820.64	9898.62	5.36707	54	female
1	8613.6	1661.9	8569.18	9696.61	4.32848	56	female
1	8367.7	1630	8354.54	9520.52	3.47654	58	female
1	8091.5	1613.1	8183.78	9379.6	2.78278	60	female
1	7883.5	1586.1	8027.99	9246.89	2.22114	62	female
1	7722.1	1544.3	7866.61	9103.42	1.76863	64	female
1	7479	1521.8	7738.03	8988.69	1.40548	66	female
1	7108.7	1536.5	7689.01	8950.21	1.11499	68	female
2	0	0	0	0	0	0	female
2	93.89	63.304	71.1097	71.1097	0	0.333333	female
2	832.01	738.7	833.087	833.087	0	0.5	female
2	2928.6	2847	3232.25	3232.25	0	0.666667	female
2	5893.9	5792.8	6650.17	6650.17	0	0.833333	female
2	8280.5	7772.6	9085	9085	0	1	female
2	9554.3	8290.7	10081.2	10081.2	0	1.33333	female
2	10170	8174	10515.2	10515.2	0	1.66667	female
2	10514	7942.6	10796.8	10796.8	0	2	female
2	10715	7708.3	11048.2	11048.2	0	2.33333	female
2	10862	7499.5	11304	11304	0	2.66667	female
2	11107	7268.6	11511	11511	0	3	female
2	11569	7004.8	11868.2	11868.2	0	3.66667	female
2	12223	6759	12393.1	12393.1	0	4.33333	female
2	12898	6548.3	12888.7	12888.7	0	5	female
2	13439	6368.2	13358.3	13358.3	0	5.66667	female
2	13899	6215.4	13807.6	13807.6	0	6.33333	female
2	14380	6049.7	14194.9	14194.9	0	7	female
2	14834	5840.8	14611.4	14611.4	0	8	female
2	15201	5619.4	15059.7	15059.7	0	9	female
2	15547	5417.4	15448.4	15448.4	0	10	female
2	15925	5227.9	15774.3	15774.3	0	11	female
2	16247	5035.9	16024.6	16024.6	0	12	female
2	16485	4839.8	16202	16202	0	13	female
2	16686	4663.3	16338.3	16338.3	0	14	female
2	16762	4523.5	16464.6	16464.6	0	15	female
2	16696	4379.7	16546.7	16546.7	0	16	female
2	16662	4191.4	16633.7	16633.7	0	18	female
2	16700	3975.9	16675.4	16675.4	0	20	female
2	16659	3759.3	16596.9	16596.9	0	22	female
2	16447	3556.7	16434.5	16434.5	0	24	female
2	16163	3380.9	16227.3	16227.3	0	26	female
2	15894	3226.8	15986	15986	0	28	female
2	15592	3089.3	15717.4	15717.4	0	30	female
2	15272	2971.6	15438.1	15438.1	0	32	female
2	14982	2868.2	15149.2	15149.2	0	34	female
2	14681	2777.6	14854.7	14854.7	0	36	female
2	14356	2697.1	14560.5	14560.5	13.0389	38	female
2	14044	2613.6	14168	14255.5	12.1691	40	female
2	13744	2537.2	13695.2	13949.3	10.6304	42	female
2	13415	2486.2	13272.2	13672.4	9.02068	44	female
2	13048	2442	12897.5	13418.8	7.52359	46	female
2	12686	2383	12546	13164.9	6.20119	48	female
2	12350	2321.7	12220.8	12917.5	5.06685	50	female
2	12023	2269	11928.2	12686.5	4.11228	52	female
2	11689	2215.9	11656	12462.8	3.31983	54	female
2	11366	2164.4	11403.9	12248.7	2.66861	56	female
2	11109	2128	11186.5	12060.8	2.13761	58	female
2	10914	2104.5	11000.6	11898.2	1.7073	60	female
2	10701	2068.7	10813.9	11729.5	1.36031	62	female
2	10472	2010.6	10606.7	11536.5	1.08164	64	female
2	10281	1975.8	10427.8	11368.6	0.858571	66	female
2	10119	1997.5	10327.6	11277	0.680501	68	female
3	0	0	0	0	0	0	male
3	138.97	151.65	142.702	142.702	0	0.333333	male
3	511.4	582.65	553.184	553.184	0	0.5	male
3	1256.6	1482	1418.45	1418.45	0	0.666667	male
3	2332.2	2736	2646.52	2646.52	0	0.833333	male
3	3399.9	3807.8	3742.75	3742.75	0	1	male
3	4135.2	4302.2	4391.46	4391.46	0	1.33333	male
3	4599.7	4427.7	4776.14	4776.14	0	1.66667	male
3	4974.9	4511.1	5121.71	5121.71	0	2	male
3	5307	4627	5498.18	5498.18	0	2.33333	male
3	5645.1	4751.7	5885.72	5885.72	0	2.66667	male
3	6088.8	4856.2	6256.32	6256.32	0	3	male
3	6643.2	4934.8	6737.15	6737.15	0	3.66667	male
3	7181.2	4985.3	7318.03	7318.03	0	4.33333	male
3	7674.7	4986.3	7837.62	7837.62	0	5	male
3	8215.7	4949.9	8299.7	8299.7	0	5.66667	male
3	8746.2	4916.3	8738.2	8738.2	0	6.33333	male
3	9161	4885.6	9156.08	9156.08	0	7	male
3	9542.3	4821.5	9625.53	9625.53	0	8	male
3	9998.1	4722.7	10124	10124	0	9	male
3	10523	4622.9	10568.5	10568.5	0	10	male
3	11042	4527.7	10963.5	10963.5	0	11	male
3	11420	4421.3	11297.8	11297.8	0	12	male
3	11607	4306	11580.2	11580.2	0	13	male
3	11733	4189.6	11823.7	11823.7	0	14	male
3	11947	4072.7	12028.4	12028.4	0	15	male
3	12262	3953.7	12187.4	12187.4	0	16	male
3	12549	3821.8	12398.1	12398.1	0	18	male
3	12666	3672.3	12611.4	12611.4	0	20	male
3	12679	3519.9	12739	12739	0	22	male
3	12716	3379.6	12801.8	12801.8	0	24	male
3	12730	3245	12800.1	12800.1	0	26	male
3	12651	3104.2	12730.7	12730.7	0	28	male
3	12534	2976.6	12621.3	12621.3	0	30	male
3	12429	2883	12504.8	12504.8	0	32	male
3	12316	2803.7	12374	12374	0	34	male
3	12166	2716.9	12211.9	12211.9	0	36	male
3	11969	2627	12024.1	12024.1	4.75282	38	male
3	11746	2541.2	11791	11821.3	4.41387	40	male
3	11540	2455.5	11512	11600.3	3.82233	42	male
3	11345	2368.9	11218.5	11358	3.21436	44	male
3	11106	2297.4	10933.9	11116	2.65867	46	male
3	10844	2254.9	10686.7	10903.5	2.17544	48	male
3	10648	2226.3	10471	10715.5	1.76648	50	male
3	10500	2187.1	10257.1	10523.8	1.42624	52	male
3	10273	2127.2	10028.4	10312.6	1.14647	54	male
3	9961.6	2057.4	9795.29	10093.2	0.918336	56	male
3	9636.4	2007.4	9591.56	9900.11	0.733505	58	male
3	9308.6	1971.9	9420.4	9737.17	0.584496	60	male
3	9063.1	1915.5	9242.03	9565.16	0.464839	62	male
3	8916.6	1852.6	9051.99	9380.07	0.369062	64	male
3	8757.1	1817.3	8881.97	9213.91	0.2926	66	male
3	8578.2	1804.5	8740.63	9075.57	0.231694	68	male
4	0	0	0	0	0	0	male
4	37.778	26.326	24.5437	24.5437	0	0.333333	male
4	331.34	308.54	288.794	288.794	0	0.5	male
4	1335	1476.9	1389.58	1389.58	0	0.666667	male
4	3238.9	3844.5	3646.58	3646.58	0	0.833333	male
4	5392.8	6366.8	6118.74	6118.74	0	1	male
4	6985	7755	7706.38	7706.38	0	1.33333	male
4	8021.6	8135.5	8511.99	8511.99	0	1.66667	male
4	8775.8	8218.6	9044.4	9044.4	0	2	male
4	9225.3	8186.5	9460.97	9460.97	0	2.33333	male
4	9512.5	8040.7	9759.12	9759.12	0	2.66667	male
4	9868.7	7848.9	9996.36	9996.36	0	3	male
4	10265	7613.7	10366.2	10366.2	0	3.66667	male
4	10661	7337.4	10839.9	10839.9	0	4.33333	male
4	11124	7074.8	11269.1	11269.1	0	5	male
4	11628	6853.2	11681.8	11681.8	0	5.66667	male
4	12093	6648.4	12060.3	12060.3	0	6.33333	male
4	12509	6421.6	12369.7	12369.7	0	7	male
4	12882	6145.9	12698	12698	0	8	male
4	13199	5826.1	13016	13016	0	9	male
4	13433	5492.9	13233.1	13233.1	0	10	male
4	13589	5181.3	13386.9	13386.9	0	11	male
4	13749	4916.1	13510.3	13510.3	0	12	male
4	13911	4696.3	13612.9	13612.9	0	13	male
4	13978	4495.4	13680.2	13680.2	0	14	male
4	13961	4290.8	13697	13697	0	15	male
4	13928	4061.9	13643.2	13643.2	0	16	male
4	13850	3797.2	13555.8	13555.8	0	18	male
4	13691	3526.5	13407.4	13407.4	0	20	male
4	13486	3279.1	13184.7	13184.7	0	22	male
4	13260	3058.7	12906.2	12906.2	0	24	male
4	12944	2878.6	12605.5	12605.5	0	26	male
4	12530	2745.6	12318.7	12318.7	0	28	male
4	12152	2641.2	12049.7	12049.7	0	30	male
4	11821	2546.2	11785.3	11785.3	0	32	male
4	11471	2449.4	11514.7	11514.7	0	34	male
4	11144	2352.4	11237.4	11237.4	0	36	male
4	10823	2269.9	10967.7	10967.7	18.3965	38	male
4	10464	2204.9	10636.3	10717.5	17.2184	40	male
4	10164	2146.9	10247.9	10483.3	15.1175	42	male
4	9945.3	2092.3	9888.99	10258.7	12.8968	44	male
4	9701.9	2042.5	9562.24	10043.3	10.81	46	male
4	9421.8	1996	9267.32	9838.44	8.94939	48	male
4	9155.7	1954.2	9004.67	9647.6	7.34019	50	male
4	8924.9	1920.1	8774.39	9474.12	5.97649	52	male
4	8754.1	1883.5	8561.61	9306.14	4.83772	54	male
4	8586.7	1839.5	8353.64	9133.45	3.89732	56	male
4	8360.6	1798.4	8157.71	8965.16	3.12745	58	male
4	8110.4	1763.5	7980.55	8809.53	2.50154	60	male
4	7860.8	1733	7823.63	8669.28	1.99549	62	male
4	7640.1	1702.8	7683.34	8541.86	1.5882	64	male
4	7477.5	1663	7544.4	8412.87	1.26162	66	male
4	7340.7	1612.2	7396.08	8272.27	1.00056	68	male
5	0	7.0845e-10	6.79e-10	6.79e-10	0	0	male
5	582.01	687.01	662.426	662.426	0	0.333333	male
5	1874.6	2236.4	2179.45	2179.45	0	0.5	male
5	3793	4630.7	4563.68	4563.68	0	0.666667	male
5	5501.2	6596.2	6615.23	6615.23	0	0.833333	male
5	6513.5	7145.3	7364.05	7364.05	0	1	male
5	7147.8	6895.4	7467.51	7467.51	0	1.33333	male
5	7708.3	6715.6	7721.26	7721.26	0	1.66667	male
5	8125.9	6650.7	8064.19	8064.19	0	2	male
5	8344.8	6563.3	8372.96	8372.96	0	2.33333	male
5	8517.4	6473.9	8668.01	8668.01	0	2.66667	male
5	8846.7	6387.8	8953.15	8953.15	0	3	male
5	9338.9	6275	9371.2	9371.2	0	3.66667	male
5	9839.9	6146.9	9909.34	9909.34	0	4.33333	male
5	10277	6023.3	10411.3	10411.3	0	5	male
5	10720	5902.8	10877.2	10877.2	0	5.66667	male
5	11210	5774	11294.3	11294.3	0	6.33333	male
5	11684	5599.7	11622.1	11622.1	0	7	male
5	12142	5368.7	11952.9	11952.9	0	8	male
5	12603	5131.6	12301.2	12301.2	0	9	male
5	12991	4937.4	12610.6	12610.6	0	10	male
5	13292	4788.9	12898.6	12898.6	0	11	male
5	13535	4658.9	13150.9	13150.9	0	12	male
5	13700	4532.5	13360.6	13360.6	0	13	male
5	13794	4418.6	13543.6	13543.6	0	14	male
5	13902	4306.4	13693.4	13693.4	0	15	male
5	14076	4173.8	13784.6	13784.6	0	16	male
5	14222	4019.7	13895.5	13895.5	0	18	male
5	14243	3844	13978.1	13978.1	0	20	male
5	14171	3653.8	13955.9	13955.9	0	22	male
5	14034	3467.6	13854.2	13854.2	0	24	male
5	13854	3297.8	13697.1	13697.1	0	26	male
5	13691	3160.1	13512.8	13512.8	0	28	male
5	13475	3057.4	13323.3	13323.3	0	30	male
5	13125	2964.8	13128.6	13128.6	0	32	male
5	12773	2861.1	12916.6	12916.6	0	34	male
5	12519	2751	12681.6	12681.6	0	36	male
5	12281	2650.4	12433.9	12433.9	9.38735	38	male
5	12016	2564.2	12119.6	12184.5	8.74107	40	male
5	11747	2482.1	11741.2	11929.7	7.6049	42	male
5	11474	2401.5	11372.6	11669.2	6.4261	44	male
5	11213	2339.9	11038.4	11424.9	5.33867	46	male
5	10984	2293.2	10739.1	11198.4	4.38518	48	male
5	10761	2230.3	10439.3	10957.1	3.57249	50	male
5	10462	2157.6	10140.6	10704.8	2.89229	52	male
5	10079	2102.1	9877.86	10478.3	2.33016	54	male
5	9773.7	2063.3	9657.25	10285.9	1.86993	56	male
5	9614	2028	9456.29	10106.9	1.49581	58	male
5	9412.8	1977.1	9247.39	9915.26	1.19337	60	male
5	9067.5	1909.6	9031.27	9712.47	0.94999	62	male
5	8721.1	1847	8831.66	9523.05	0.754836	64	male
5	8575.5	1805.6	8656.35	9355.63	0.598821	66	male
5	8662.4	1788.4	8492.36	9197.87	0.474407	68	male
6	0	0	0	0	0	0	female
6	560.92	638.88	601.36	601.36	0	0.333333	female
6	2149.5	2533.4	2407.69	2407.69	0	0.5	female
6	4661.9	5558.4	5346.3	5346.3	0	0.666667	female
6	6889.2	8028.7	7870.42	7870.42	0	0.833333	female
6	8146.6	8904	8977.59	8977.59	0	1	female
6	8835.7	8846	9383.76	9383.76	0	1.33333	female
6	9441.9	8669.3	9808.44	9808.44	0	1.66667	female
6	10043	8549.2	10257.8	10257.8	0	2	female
6	10481	8479.8	10733	10733	0	2.33333	female
6	10792	8445.6	11226.9	11226.9	0	2.66667	female
6	11265	8373.5	11671.9	11671.9	0	3	female
6	11940	8210.4	12252	12252	0	3.66667	female
6	12665	7989.7	12954.1	12954.1	0	4.33333	female
6	13356	7776	13588.9	13588.9	0	5	female
6	13951	7594.7	14187.2	14187.2	0	5.66667	female
6	14479	7421.5	14733.6	14733.6	0	6.33333	female
6	14984	7211.8	15186.2	15186.2	0	7	female
6	15445	6959.5	15679	15679	0	8	female
6	15897	6704.7	16212.1	16212.1	0	9	female
6	16349	6473.3	16668.3	16668.3	0	10	female
6	16730	6252.4	17044.1	17044.1	0	11	female
6	17029	6020.9	17325.1	17325.1	0	12	female
6	17306	5776.1	17508.1	17508.1	0	13	female
6	17512	5543.1	17619	17619	0	14	female
6	17565	5341.6	17690.4	17690.4	0	15	female
6	17538	5142.5	17708.5	17708.5	0	16	female
6	17485	4899.1	17699.1	17699.1	0	18	female
6	17319	4607.6	17583.6	17583.6	0	20	female
6	17024	4304.9	17325.3	17325.3	0	22	female
6	16698	4032.5	16981	16981	0	24	female
6	16390	3810.1	16594.6	16594.6	0	26	female
6	15999	3623.8	16181.4	16181.4	0	28	female
6	15423	3449.9	15747.4	15747.4	0	30	female
6	14814	3280.6	15303.5	15303.5	0	32	female
6	14357	3114.4	14846.3	14846.3	0	34	female
6	13982	2963.7	14380.6	14380.6	0	36	female
6	13547	2850	13937.5	13937.5	19.749	38	female
6	13034	2763	13393.3	13529.7	18.4984	40	female
6	12548	2679.4	12750.1	13144.8	16.2635	42	female
6	12132	2591.7	12152.5	12770.7	13.8945	44	female
6	11692	2494.2	11595.7	12397.4	11.6621	46	female
6	11174	2389.9	11082	12030	9.66655	48	female
6	10585	2302.2	10639.2	11701.6	7.93672	50	female
6	10038	2248.3	10292.3	11443	6.46796	52	female
6	9711.9	2211.7	10015.5	11234.5	5.23944	54	female
6	9549.4	2172	9762.75	11035.3	4.22354	56	female
6	9304.4	2138.1	9535.32	10849.9	3.39094	58	female
6	8957.3	2098.4	9334.52	10681.6	2.71341	60	female
6	8677.6	2025.2	9124.52	10496.6	2.16521	62	female
6	8516.2	1947.7	8906.39	10297.8	1.72374	64	female
6	8503.9	1912.7	8715.86	10122.5	1.36958	66	female
6	8667.8	1914.7	8553.6	9972.25	1.08637	68	female
7	0	0	0	0	0	0	female
7	0.85253	0.39802	0.402151	0.402151	0	0.333333	female
7	121.8	110.47	112.273	112.273	0	0.5	female
7	972.14	999.22	1019.95	1019.95	0	0.666667	female
7	3278.5	3473.9	3573.04	3573.04	0	0.833333	female
7	6401.5	6655.3	6934.35	6934.35	0	1	female
7	8705.9	8571	9256.84	9256.84	0	1.33333	female
7	9781.1	8913.5	10212.5	10212.5	0	1.66667	female
7	10347	8718.2	10620	10620	0	2	female
7	10779	8531.2	11006.8	11006.8	0	2.33333	female
7	11174	8388.6	11413.8	11413.8	0	2.66667	female
7	11712	8244.5	11796	11796	0	3	female
7	12378	8066	12365.8	12365.8	0	3.66667	female
7	12990	7863.4	13097.2	13097.2	0	4.33333	female
7	13573	7664.2	13767	13767	0	5	female
7	14258	7485.3	14392.9	14392.9	0	5.66667	female
7	14985	7306.5	14954.9	14954.9	0	6.33333	female
7	15658	7106.6	15431.2	15431.2	0	7	female
7	16275	6872.1	15957.2	15957.2	0	8	female
7	16801	6592.2	16480.8	16480.8	0	9	female
7	17197	6306.8	16889.5	16889.5	0	10	female
7	17484	6063.1	17243.3	17243.3	0	11	female
7	17733	5836	17531.3	17531.3	0	12	female
7	18025	5596.8	17725.6	17725.6	0	13	female
7	18292	5368.7	17849.4	17849.4	0	14	female
7	18336	5163.1	17926.3	17926.3	0	15	female
7	18195	4947.6	17937.3	17937.3	0	16	female
7	18097	4690.8	17930.8	17930.8	0	18	female
7	18052	4404.1	17834.2	17834.2	0	20	female
7	17872	4125.6	17603.5	17603.5	0	22	female
7	17483	3877.9	17295.1	17295.1	0	24	female
7	16984	3658.4	16942.4	16942.4	0	26	female
7	16500	3454.5	16550	16550	0	28	female
7	16048	3262.2	16118.2	16118.2	0	30	female
7	15595	3094.5	15668.9	15668.9	0	32	female
7	15182	2958.4	15223.7	15223.7	0	34	female
7	14812	2836.6	14773.4	14773.4	0	36	female
7	14383	2711.7	14302.9	14302.9	9.82963	38	female
7	13839	2586.3	13790.8	13822.1	9.15575	40	female
7	13319	2468.5	13256.2	13346.6	7.97004	42	female
7	12893	2362.5	12740.9	12882.3	6.73847	44	female
7	12425	2274.3	12258.8	12442.2	5.60112	46	female
7	11919	2207	11827	12044	4.60287	48	female
7	11514	2148.6	11435.6	11678.9	3.75131	50	female
7	11213	2082.7	11053.9	11318	3.03806	52	female
7	10939	2008.7	10667.8	10948.3	2.44827	54	female
7	10668	1943.4	10290.9	10584.2	1.96515	56	female
7	10368	1892.7	9937.02	10240.3	1.57225	58	female
7	9938.9	1840.9	9603.58	9914.61	1.25455	60	female
7	9430.8	1788.8	9302.49	9619.38	0.998806	62	female
7	8988.6	1750.4	9051.47	9372.8	0.793698	64	female
7	8526.4	1719	8846.04	9170.74	0.629699	66	female
7	7933.3	1685	8683.53	9010.74	0.498899	68	female
8	0	0	0	0	0	0	male
8	0.021213	0.00079976	0.000757761	0.000757761	0	0.333333	male
8	60.604	58.675	67.258	67.258	0	0.5	male
8	452.15	421.01	484.507	484.507	0	0.666667	male
8	1589.5	1473.5	1704.93	1704.93	0	0.833333	male
8	3502.1	3257.1	3798.63	3798.63	0	1	male
8	5543.7	5054.8	6037.22	6037.22	0	1.33333	male
8	7021.1	6061.2	7540.33	7540.33	0	1.66667	male
8	7847.4	6300.6	8209.1	8209.1	0	2	male
8	8315.7	6268.5	8567.13	8567.13	0	2.33333	male
8	8625.5	6210.1	8883.38	8883.38	0	2.66667	male
8	8887.9	6122.3	9153.97	9153.97	0	3	male
8	9212	5967.8	9508.68	9508.68	0	3.66667	male
8	9581.8	5765.9	9939.95	9939.95	0	4.33333	male
8	9967.3	5580.1	10338.6	10338.6	0	5	male
8	10434	5436.6	10737.5	10737.5	0	5.66667	male
8	10969	5305.3	11105.3	11105.3	0	6.33333	male
8	11461	5151.1	11401.7	11401.7	0	7	male
8	11845	4969.4	11725.3	11725.3	0	8	male
8	12154	4775.4	12068.9	12068.9	0	9	male
8	12397	4585.5	12347.7	12347.7	0	10	male
8	12558	4414.4	12586	12586	0	11	male
8	12717	4269.3	12801.2	12801.2	0	12	male
8	12926	4130.2	12974.4	12974.4	0	13	male
8	13097	3975.4	13079.4	13079.4	0	14	male
8	13193	3827.7	13143.4	13143.4	0	15	male
8	13263	3701.7	13190.1	13190.1	0	16	male
8	13288	3556.7	13251	13251	0	18	male
8	13231	3382.3	13269.9	13269.9	0	20	male
8	13144	3223.7	13226.6	13226.6	0	22	male
8	13077	3096.4	13152.2	13152.2	0	24	male
8	12990	2976.6	13030.7	13030.7	0	26	male
8	12825	2854.2	12857.5	12857.5	0	28	male
8	12585	2745	12662.6	12662.6	0	30	male
8	12290	2651.8	12465	12465	0	32	male
8	11981	2547.7	12239.7	12239.7	0	34	male
8	11697	2432.1	11978.8	11978.8	0	36	male
8	11435	2336.9	11717.9	11717.9	9.04036	38	male
8	11192	2267	11423.2	11472.8	8.41694	40	male
8	10960	2195.4	11073.9	11217.9	7.32133	42	male
8	10721	2099.4	10693.6	10920.4	6.18511	44	male
8	10479	2000.6	10302.5	10598.1	5.13741	46	male
8	10187	1943.3	9963.96	10315.3	4.2191	48	male
8	9803.7	1915.3	9689.06	10084.6	3.43666	50	male
8	9456.2	1875.1	9434.83	9864.95	2.78197	52	male
8	9229.4	1819.7	9180.14	9637.39	2.24104	54	male
8	9011.5	1762.2	8928.14	9406.64	1.79826	56	male
8	8734.6	1710	8689.83	9184.87	1.43837	58	male
8	8395.5	1665.8	8475.58	8983.39	1.14749	60	male
8	8010.8	1624.7	8287.68	8805.25	0.913419	62	male
8	7726.5	1588.9	8127.63	8652.66	0.72575	64	male
8	7725.4	1566.4	7988.8	8519.62	0.57573	66	male
8	8005.8	1556.5	7849.49	8384.93	0.456103	68	male
9	0	0	0	0	0	0	male
9	0.014158	0.013234	0.0133905	0.0133905	0	0.333333	male
9	6.3101	6.5061	6.60977	6.60977	0	0.5	male
9	194.9	145.63	147.918	147.918	0	0.666667	male
9	1018.1	851.79	868.782	868.782	0	0.833333	male
9	2589.6	2406.6	2472.59	2472.59	0	1	male
9	4221.4	4130.2	4343.86	4343.86	0	1.33333	male
9	5278	5104.6	5595.33	5595.33	0	1.66667	male
9	5874.6	5397.8	6199.39	6199.39	0	2	male
9	6340	5519.8	6638.15	6638.15	0	2.33333	male
9	6768.2	5614.8	7049.61	7049.61	0	2.66667	male
9	7228.8	5670.5	7418.7	7418.7	0	3	male
9	7811.6	5720.1	7929.1	7929.1	0	3.66667	male
9	8480.8	5776.5	8583.93	8583.93	0	4.33333	male
9	9134.2	5812.7	9200.29	9200.29	0	5	male
9	9688.3	5811.9	9758.9	9758.9	0	5.66667	male
9	10181	5785.1	10268.5	10268.5	0	6.33333	male
9	10714	5725.3	10717.7	10717.7	0	7	male
9	11275	5614.6	11198.5	11198.5	0	8	male
9	11811	5470.2	11699.9	11699.9	0	9	male
9	12293	5328.2	12138.2	12138.2	0	10	male
9	12708	5194.3	12525.2	12525.2	0	11	male
9	13073	5057.5	12854.4	12854.4	0	12	male
9	13361	4926.1	13138.1	13138.1	0	13	male
9	13569	4806.2	13388.7	13388.7	0	14	male
9	13767	4677.5	13588.7	13588.7	0	15	male
9	13981	4521.7	13714.9	13714.9	0	16	male
9	14189	4338.8	13874.9	13874.9	0	18	male
9	14343	4139.2	14019.9	14019.9	0	20	male
9	14354	3943.2	14063.7	14063.7	0	22	male
9	14246	3762.6	14036.7	14036.7	0	24	male
9	14151	3595.9	13950.2	13950.2	0	26	male
9	14040	3445.8	13816.3	13816.3	0	28	male
9	13812	3317.5	13658	13658	0	30	male
9	13535	3208.1	13491.5	13491.5	0	32	male
9	13276	3110.7	13317.9	13317.9	0	34	male
9	13026	3013	13126.6	13126.6	0	36	male
9	12807	2905	12903.2	12903.2	16.5615	38	male
9	12613	2809.2	12598.7	12668.3	15.4839	40	male
9	12396	2754.7	12261	12463.6	13.5682	42	male
9	12134	2725.5	11972.9	12292.3	11.5512	44	male
9	11887	2686.3	11706.9	12123.7	9.66346	46	male
9	11691	2620.5	11433.3	11929.5	7.98644	48	male
9	11435	2537.1	11150.3	11710.2	6.54067	50	male
9	11098	2453.1	10877.9	11488.3	5.31882	52	male
9	10811	2374.6	10621.7	11271.6	4.30086	54	male
9	10562	2315.3	10390.4	11071.3	3.46182	56	male
9	10231	2279.4	10197.3	10902.5	2.77602	58	male
9	9928	2240.6	10025.5	10749.5	2.21916	60	male
9	9830.7	2189.9	9849.55	10588.2	1.76941	62	male
9	9775.6	2143.7	9666.1	10416.3	1.40774	64	male
9	9536.1	2117.8	9502.2	10261.5	1.11793	66	male
9	9172.6	2117.3	9392.19	10158.5	0.886394	68	male
10	0	1.9432e-05	1.97e-05	1.97e-05	0	0	male
10	1041.7	1113	1135.76	1135.76	0	0.333333	male
10	3058.3	3280.6	3382.62	3382.62	0	0.5	male
10	5336.7	5643.9	5896.48	5896.48	0	0.666667	male
10	6693.2	6813.3	7264.07	7264.07	0	0.833333	male
10	7294.5	6919.3	7578.93	7578.93	0	1	male
10	7829.8	6815.9	7778.76	7778.76	0	1.33333	male
10	8325.5	6788	8139.69	8139.69	0	1.66667	male
10	8636.5	6786.6	8517.65	8517.65	0	2	male
10	8826	6778.4	8883.15	8883.15	0	2.33333	male
10	9007.2	6761.7	9235.02	9235.02	0	2.66667	male
10	9314.6	6733	9567.69	9567.69	0	3	male
10	9803.4	6671	10029.7	10029.7	0	3.66667	male
10	10394	6596.4	10620.1	10620.1	0	4.33333	male
10	11014	6552.5	11206.5	11206.5	0	5	male
10	11635	6531.3	11785.3	11785.3	0	5.66667	male
10	12200	6477.6	12301.2	12301.2	0	6.33333	male
10	12682	6360.6	12718	12718	0	7	male
10	13194	6216.7	13189	13189	0	8	male
10	13796	6089.5	13732.5	13732.5	0	9	male
10	14340	5982.2	14232.3	14232.3	0	10	male
10	14732	5879.6	14681.7	14681.7	0	11	male
10	15066	5755.9	15058.5	15058.5	0	12	male
10	15357	5604.7	15353.4	15353.4	0	13	male
10	15546	5461.6	15604.8	15604.8	0	14	male
10	15738	5335.5	15828.5	15828.5	0	15	male
10	16015	5187.8	15982.9	15982.9	0	16	male
10	16225	5006.2	16172.4	16172.4	0	18	male
10	16319	4813.1	16363.8	16363.8	0	20	male
10	16436	4624.1	16452	16452	0	22	male
10	16524	4441.8	16442.5	16442.5	0	24	male
10	16404	4268.5	16356.5	16356.5	0	26	male
10	16138	4111	16227.9	16227.9	0	28	male
10	15917	3972.9	16074.6	16074.6	0	30	male
10	15746	3850.3	15896.9	15896.9	0	32	male
10	15506	3733.3	15693	15693	0	34	male
10	15207	3606.7	15454.7	15454.7	0	36	male
10	14945	3472.7	15179.1	15179.1	11.5082	38	male
10	14715	3361	14816.1	14895.8	10.7276	40	male
10	14457	3287	14404.1	14636.2	9.35123	42	male
10	14130	3221.4	14022.7	14388.3	7.91755	44	male
10	13718	3147.6	13667.3	14143.6	6.58991	46	male
10	13267	3080	13358	13923.6	5.42175	48	male
10	12909	3015.1	13088.8	13725.2	4.42308	50	male
10	12714	2946.5	12835.1	13527.8	3.58509	52	male
10	12592	2880.7	12584.8	13322.3	2.89109	54	male
10	12491	2819.5	12331	13104.1	2.3219	56	male
10	12381	2765.5	12075.8	12877.3	1.85853	58	male
10	12108	2721.3	11835.9	12659.6	1.48353	60	male
10	11652	2679.7	11629	12470	1.18146	62	male
10	11241	2631.4	11453	12307.2	0.939073	64	male
10	10991	2588.7	11301.9	12166.3	0.745178	66	male
10	10798	2568.2	11176.6	12048.9	0.590482	68	male
11	0	0	0	0	0	0	male
11	4.1609e-05	0	-4.02e-07	-4.02e-07	0	0.333333	male
11	0.00041463	0.0022042	0.00222031	0.00222031	0	0.5	male
11	153.25	166.27	166.975	166.975	0	0.666667	male
11	1000	1066.8	1076.82	1076.82	0	0.833333	male
11	2892	3012.3	3065.63	3065.63	0	1	male
11	5071.8	5097.1	5324.65	5324.65	0	1.33333	male
11	6470.7	6172.5	6752.35	6752.35	0	1.66667	male
11	7089.9	6324.7	7299.48	7299.48	0	2	male
11	7478.8	6241.4	7605.9	7605.9	0	2.33333	male
11	7776.2	6166.8	7906.83	7906.83	0	2.66667	male
11	8003.9	6058.6	8160.71	8160.71	0	3	male
11	8339.5	5913.6	8531.74	8531.74	0	3.66667	male
11	8809.5	5773.5	9034.08	9034.08	0	4.33333	male
11	9330.4	5671.2	9528.41	9528.41	0	5	male
11	9884.2	5590.7	10003	10003	0	5.66667	male
11	10396	5487	10414.3	10414.3	0	6.33333	male
11	10780	5339.6	10739.9	10739.9	0	7	male
11	11073	5159.3	11095.2	11095.2	0	8	male
11	11345	4969.1	11477.7	11477.7	0	9	male
11	11606	4784.2	11795.5	11795.5	0	10	male
11	11866	4611.3	12057.6	12057.6	0	11	male
11	12147	4459.3	12277.7	12277.7	0	12	male
11	12375	4312.9	12446.5	12446.5	0	13	male
11	12479	4150	12546.6	12546.6	0	14	male
11	12559	3992.9	12603.1	12603.1	0	15	male
11	12709	3856	12632.9	12632.9	0	16	male
11	12826	3708.2	12665.4	12665.4	0	18	male
11	12794	3535.9	12643.8	12643.8	0	20	male
11	12633	3363.5	12543.2	12543.2	0	22	male
11	12417	3210.1	12399.5	12399.5	0	24	male
11	12211	3080.4	12232.2	12232.2	0	26	male
11	12005	2975.1	12055.7	12055.7	0	28	male
11	11754	2886.3	11875.8	11875.8	0	30	male
11	11548	2803.5	11687.1	11687.1	0	32	male
11	11414	2723.1	11481.1	11481.1	0	34	male
11	11175	2643.5	11260.2	11260.2	0	36	male
11	10822	2570.1	11044.7	11044.7	12.8974	38	male
11	10523	2505.4	10783.7	10843.6	12.0319	40	male
11	10283	2434.1	10461.7	10635.7	10.5024	42	male
11	10018	2351.7	10137.8	10411.6	8.90487	44	male
11	9774.2	2279.8	9836.21	10192.6	7.42145	46	male
11	9608.7	2225.4	9562.89	9986.45	6.11297	48	male
11	9422.5	2173.2	9302.91	9780.49	4.99193	50	male
11	9091.9	2108.9	9048.89	9569.15	4.04955	52	male
11	8727.5	2037	8808.39	9361.84	3.2679	54	male
11	8534.5	1989.5	8606.19	9185.47	2.62601	56	male
11	8463.8	1971.7	8442.51	9042.1	2.10293	58	male
11	8332.6	1936.2	8269.27	8884.84	1.67924	60	male
11	8103	1875	8075.26	8703.29	1.33773	62	male
11	7839.1	1831.2	7906.36	8544.01	1.06353	64	male
11	7631	1810.6	7775.88	8420.94	0.844105	66	male
11	7521.5	1790.8	7658.94	8309.77	0.668975	68	male
12	0	0	0	0	0	0	female
12	0	5.7968e-08	5.47e-08	5.47e-08	0	0.333333	female
12	191.23	215.19	202.012	202.012	0	0.5	female
12	1077.6	1284.8	1213.88	1213.88	0	0.666667	female
12	2732.7	3347.8	3196.34	3196.34	0	0.833333	female
12	4328.4	5202.1	5055.24	5055.24	0	1	female
12	5219.3	5843.1	5933.33	5933.33	0	1.33333	female
12	5634.2	5734.3	6225.37	6225.37	0	1.66667	female
12	5963.3	5596	6471.29	6471.29	0	2	female
12	6320	5551.1	6787.76	6787.76	0	2.33333	female
12	6743.9	5551.5	7135.76	7135.76	0	2.66667	female
12	7245.3	5588.6	7509.31	7509.31	0	3	female
12	7788.7	5626.8	8041.78	8041.78	0	3.66667	female
12	8366.8	5613.2	8670.09	8670.09	0	4.33333	female
12	8948.9	5540.2	9210.76	9210.76	0	5	female
12	9508.1	5442.8	9689.6	9689.6	0	5.66667	female
12	10077	5341.1	10123.2	10123.2	0	6.33333	female
12	10653	5225.9	10501.6	10501.6	0	7	female
12	11172	5066.4	10901.5	10901.5	0	8	female
12	11561	4859.5	11289.7	11289.7	0	9	female
12	11853	4648.9	11596.8	11596.8	0	10	female
12	12116	4456	11848.2	11848.2	0	11	female
12	12266	4275.7	12047.9	12047.9	0	12	female
12	12288	4120.9	12220.1	12220.1	0	13	female
12	12335	3982.9	12366.2	12366.2	0	14	female
12	12465	3825.3	12449.1	12449.1	0	15	female
12	12592	3632.3	12445.2	12445.2	0	16	female
12	12584	3408.4	12411.9	12411.9	0	18	female
12	12383	3174.9	12318.3	12318.3	0	20	female
12	12099	2962.9	12156.4	12156.4	0	22	female
12	11808	2783.2	11959.4	11959.4	0	24	female
12	11500	2631.4	11741.2	11741.2	0	26	female
12	11249	2501.5	11504.1	11504.1	0	28	female
12	11065	2389.1	11245.3	11245.3	0	30	female
12	10805	2293.1	10974.4	10974.4	0	32	female
12	10475	2207	10702.6	10702.6	0	34	female
12	10222	2127	10432.7	10432.7	0	36	female
12	10030	2054.7	10160.9	10160.9	17.2417	38	female
12	9712.4	1983.8	9739.58	9884.88	15.0727	40	female
12	9228.7	1915.6	9292.1	9623.27	11.5395	42	female
12	8826.5	1853.4	9012.42	9387.78	8.30189	44	female
12	8673.7	1795.2	8780.63	9159.8	5.74742	46	female
12	8608.5	1751.3	8553.77	8933.16	3.87601	48	female
12	8435.3	1719.4	8335.29	8714.68	2.56557	50	female
12	8126.8	1680.4	8124.9	8504.29	1.67512	52	female
12	7777.7	1635.7	7930.93	8310.32	1.0826	54	female
12	7523.1	1596.8	7758.84	8138.23	0.694229	56	female
12	7401.9	1566.4	7600	7979.4	0.44248	58	female
12	7348.1	1539.7	7441.76	7821.15	0.28066	60	female
12	7249.4	1502.3	7268.46	7647.85	0.177321	62	female
12	7063.3	1456.1	7085.18	7464.58	0.111667	64	female
12	6939.5	1439.7	6933.15	7312.54	0.0701287	66	female
12	6983.2	1470.8	6831.4	7210.79	0.043939	68	female
13	0	0	0	0	0	0	male
13	435.12	402.45	397.469	397.469	0	0.333333	male
13	1929.3	1936.4	1924.51	1924.51	0	0.5	male
13	4283.7	4585.2	4598.73	4598.73	0	0.666667	male
13	6242.8	6769.8	6893.1	6893.1	0	0.833333	male
13	7302.3	7499.6	7812.61	7812.61	0	1	male
13	7905.3	7487.1	8122.94	8122.94	0	1.33333	male
13	8291.6	7435.4	8490.9	8490.9	0	1.66667	male
13	8530	7340.6	8805	8805	0	2	male
13	8794.3	7173	9032.95	9032.95	0	2.33333	male
13	9078	7000.3	9237.56	9237.56	0	2.66667	male
13	9327.2	6854.9	9451.28	9451.28	0	3	male
13	9672.2	6734.8	9843.76	9843.76	0	3.66667	male
13	10158	6600.6	10357.7	10357.7	0	4.33333	male
13	10702	6420.8	10784.1	10784.1	0	5	male
13	11213	6223.8	11144.9	11144.9	0	5.66667	male
13	11580	6047.7	11480.8	11480.8	0	6.33333	male
13	11865	5877.7	11784	11784	0	7	male
13	12240	5681.4	12128.2	12128.2	0	8	male
13	12683	5464.6	12489.4	12489.4	0	9	male
13	13055	5253.9	12784.9	12784.9	0	10	male
13	13252	5050.8	13023.9	13023.9	0	11	male
13	13300	4838.3	13198.3	13198.3	0	12	male
13	13376	4623.3	13317.2	13317.2	0	13	male
13	13535	4428.6	13402.7	13402.7	0	14	male
13	13655	4242.6	13445.5	13445.5	0	15	male
13	13662	4036.8	13419.8	13419.8	0	16	male
13	13580	3817.4	13397	13397	0	18	male
13	13450	3599.4	13350.3	13350.3	0	20	male
13	13285	3386.1	13226.6	13226.6	0	22	male
13	13120	3192.6	13049	13049	0	24	male
13	12973	3027.4	12837	12837	0	26	male
13	12745	2880.5	12594.7	12594.7	0	28	male
13	12371	2745.2	12332.4	12332.4	0	30	male
13	11966	2618.5	12059.5	12059.5	0	32	male
13	11655	2497.3	11772.7	11772.7	0	34	male
13	11397	2386.3	11474.8	11474.8	0	36	male
13	11093	2296.7	11185.5	11185.5	22.6257	38	male
13	10739	2231.9	10788.6	10923.9	17.4416	40	male
13	10396	2181.4	10379.5	10688.6	10.2343	42	male
13	10110	2128.5	10110.6	10461.6	5.22767	44	male
13	9866.5	2061	9867.59	10222.2	2.45681	46	male
13	9645.9	1985.5	9613.49	9968.34	1.09603	48	male
13	9472.4	1925.7	9365.71	9720.57	0.472662	50	male
13	9287	1882.2	9130.39	9485.25	0.199139	52	male
13	9013.8	1830.3	8891.59	9246.45	0.0824897	54	male
13	8747.3	1768.9	8648.95	9003.81	0.0337306	56	male
13	8548.3	1725.6	8427.51	8782.37	0.0136518	58	male
13	8331.3	1706.3	8239.26	8594.12	0.00547911	60	male
13	8110.5	1683.2	8061.56	8416.42	0.00218368	62	male
13	7925	1645.8	7878.47	8233.33	0.000865133	64	male
13	7652.1	1613.3	7712.12	8066.98	0.000340999	66	male
13	7222.7	1594.8	7592.1	7946.96	0.00013381	68	male
14	0	0	0	0	0	0	female
14	3.116	14.821	14.7514	14.7514	0	0.333333	female
14	277.12	345.43	343.468	343.468	0	0.5	female
14	1510.1	1720.1	1719.95	1719.95	0	0.666667	female
14	3783	4165.9	4208.17	4208.17	0	0.833333	female
14	5962.4	6324.4	6498.13	6498.13	0	1	female
14	7219	7220	7729.27	7729.27	0	1.33333	female
14	7865.1	7328.8	8340.32	8340.32	0	1.66667	female
14	8358.6	7299	8809.26	8809.26	0	2	female
14	8840	7265.4	9262.57	9262.57	0	2.33333	female
14	9347.5	7234.5	9706.06	9706.06	0	2.66667	female
14	9851.2	7199.4	10132.7	10132.7	0	3	female
14	10382	7135.6	10740.2	10740.2	0	3.66667	female
14	11096	7062.4	11525.6	11525.6	0	4.33333	female
14	11999	7020.6	12300.9	12300.9	0	5	female
14	12849	6996.4	13054.5	13054.5	0	5.66667	female
14	13514	6930.6	13730.7	13730.7	0	6.33333	female
14	14152	6810.9	14312.6	14312.6	0	7	female
14	14897	6658.8	14974.5	14974.5	0	8	female
14	15653	6485.5	15691.9	15691.9	0	9	female
14	16347	6312	16321.8	16321.8	0	10	female
14	16965	6146.7	16877.3	16877.3	0	11	female
14	17442	5987.3	17363.9	17363.9	0	12	female
14	17793	5844.6	17802.7	17802.7	0	13	female
14	18142	5704.9	18187.1	18187.1	0	14	female
14	18544	5546.9	18493.6	18493.6	0	15	female
14	18913	5370.1	18715.6	18715.6	0	16	female
14	19171	5162.5	18999.4	18999.4	0	18	female
14	19311	4918.7	19264.3	19264.3	0	20	female
14	19346	4669.8	19381.2	19381.2	0	22	female
14	19286	4440.8	19391	19391	0	24	female
14	19158	4226.9	19307.2	19307.2	0	26	female
14	19024	4033.2	19147.9	19147.9	0	28	female
14	18888	3873.6	18942.1	18942.1	0	30	female
14	18648	3735.8	18698.8	18698.8	0	32	female
14	18273	3607.2	18428	18428	0	34	female
14	17839	3488.2	18145.9	18145.9	0	36	female
14	17385	3367.3	17847.4	17847.4	13.2007	38	female
14	16988	3235.1	17432.8	17518.2	12.3225	40	female
14	16719	3114.4	16923.9	17172.4	10.7678	42	female
14	16440	3039.7	16461.4	16853.3	9.14032	44	female
14	16025	2997.6	16063.9	16575.3	7.62575	46	female
14	15588	2939.4	15693.5	16301.6	6.28713	48	female
14	15218	2853.1	15320.7	16006.1	5.13828	50	female
14	14870	2761.6	14950.9	15697.7	4.17108	52	female
14	14595	2688.1	14602.5	15397.9	3.36786	54	female
14	14386	2656	14305	15138.8	2.70758	56	female
14	14097	2645.3	14055	14919	2.16907	58	female
14	13736	2598.6	13798.6	14686.2	1.73258	60	female
14	13360	2520.3	13524.7	14430.6	1.38056	62	female
14	12979	2461.7	13278.8	14198.8	1.0978	64	female
14	12742	2443	13088.8	14019.8	0.87144	66	female
14	12738	2454.1	12945.9	13885.5	0.690725	68	female
15	0	0	0	0	0	0	male
15	45.542	41.609	42.0767	42.0767	0	0.333333	male
15	395.1	367.6	373.226	373.226	0	0.5	male
15	1591.3	1587.3	1620.2	1620.2	0	0.666667	male
15	3794.5	3961.1	4078.89	4078.89	0	0.833333	male
15	6072.3	6302.1	6589.2	6589.2	0	1	male
15	7416.5	7242.1	7881.63	7881.63	0	1.33333	male
15	8000.7	7126.5	8261.38	8261.38	0	1.66667	male
15	8419.1	6915.9	8521.36	8521.36	0	2	male
15	8800.8	6810.1	8862.96	8862.96	0	2.33333	male
15	9149.6	6703.9	9186.9	9186.9	0	2.66667	male
15	9530.5	6576.8	9472.18	9472.18	0	3	male
15	9971.2	6449	9932.44	9932.44	0	3.66667	male
15	10515	6337.8	10562.3	10562.3	0	4.33333	male
15	11155	6227.6	11147.8	11147.8	0	5	male
15	11801	6110.2	11678.4	11678.4	0	5.66667	male
15	12391	5991.7	12160.7	12160.7	0	6.33333	male
15	12926	5869.1	12593.9	12593.9	0	7	male
15	13419	5727.8	13090.6	13090.6	0	8	male
15	13856	5558.3	13614.5	13614.5	0	9	male
15	14242	5372.9	14047.5	14047.5	0	10	male
15	14609	5188.4	14406.9	14406.9	0	11	male
15	14926	5002.3	14693.1	14693.1	0	12	male
15	15134	4813.7	14908.9	14908.9	0	13	male
15	15270	4640	15078.6	15078.6	0	14	male
15	15409	4485.1	15212.9	15212.9	0	15	male
15	15566	4321.4	15285.5	15285.5	0	16	male
15	15685	4118.9	15349.9	15349.9	0	18	male
15	15674	3877.3	15337.1	15337.1	0	20	male
15	15507	3630.3	15197.1	15197.1	0	22	male
15	15244	3415.1	14988.3	14988.3	0	24	male
15	14979	3240.4	14745.2	14745.2	0	26	male
15	14775	3096	14474.2	14474.2	0	28	male
15	14561	2974.1	14179	14179	0	30	male
15	14216	2868	13871.5	13871.5	0	32	male
15	13781	2774.8	13569.9	13569.9	0	34	male
15	13351	2693.5	13285.5	13285.5	0	36	male
15	12942	2613.2	13010.8	13010.8	9.6495	38	male
15	12644	2528.5	12684.8	12732.9	8.98721	40	male
15	12453	2451.7	12311.3	12451.3	7.82217	42	male
15	12185	2394.1	11961.2	12182	6.61242	44	male
15	11848	2350.3	11648.3	11936.1	5.49557	46	male
15	11598	2309	11362	11704.1	4.51557	48	male
15	11404	2272.9	11095.8	11481.7	3.67976	50	male
15	11225	2242.8	10849.6	11270.6	2.97985	52	male
15	11098	2201	10601.2	11050	2.40118	54	male
15	10926	2147.4	10343.1	10813.9	1.92723	56	male
15	10644	2110.1	10109.3	10597.4	1.54185	58	male
15	10314	2090.3	9915.65	10417.2	1.23024	60	male
15	9935.5	2056.9	9737.88	10249.8	0.979419	62	male
15	9509	2005.2	9570.79	10090.7	0.778272	64	male
15	9065.9	1960	9440.59	9966.49	0.617448	66	male
15	8600.8	1927.5	9360.64	9891.09	0.489185	68	male
16	0	0	0	0	0	0	female
16	7.981	4.6443	4.16579	4.16579	0	0.333333	female
16	94.058	78.157	70.4421	70.4421	0	0.5	female
16	659.76	666.59	602.902	602.902	0	0.666667	female
16	2263.3	2447.3	2226.16	2226.16	0	0.833333	female
16	4507.4	4976	4570.46	4570.46	0	1	female
16	6178.8	6736.1	6361.5	6361.5	0	1.33333	female
16	6884.1	7232	7158.55	7158.55	0	1.66667	female
16	7171.9	7181.8	7475.76	7475.76	0	2	female
16	7464.2	7068	7724.87	7724.87	0	2.33333	female
16	7795.8	6946.8	7952.88	7952.88	0	2.66667	female
16	8135.1	6829.5	8169.42	8169.42	0	3	female
16	8528.3	6711.4	8522.64	8522.64	0	3.66667	female
16	9028.7	6592.4	8993.2	8993.2	0	4.33333	female
16	9602.7	6480.1	9431.4	9431.4	0	5	female
16	10108	6361.7	9826.02	9826.02	0	5.66667	female
16	10488	6226	10169.9	10169.9	0	6.33333	female
16	10830	6068	10459.1	10459.1	0	7	female
16	11176	5885	10786.6	10786.6	0	8	female
16	11492	5695.6	11146.6	11146.6	0	9	female
16	11736	5516.4	11458.8	11458.8	0	10	female
16	11946	5335.4	11716.7	11716.7	0	11	female
16	12178	5147.9	11917.1	11917.1	0	12	female
16	12389	4978.7	12083.2	12083.2	0	13	female
16	12537	4838.2	12231.7	12231.7	0	14	female
16	12665	4700.9	12345.5	12345.5	0	15	female
16	12777	4539.4	12399.1	12399.1	0	16	female
16	12838	4346.3	12459.1	12459.1	0	18	female
16	12866	4126	12479.1	12479.1	0	20	female
16	12842	3899.4	12398.6	12398.6	0	22	female
16	12724	3707.2	12268.7	12268.7	0	24	female
16	12510	3563.6	12132.2	12132.2	0	26	female
16	12219	3438	11986.5	11986.5	0	28	female
16	11967	3316	11825.4	11825.4	0	30	female
16	11863	3208.5	11650.9	11650.9	0	32	female
16	11747	3111.6	11456.8	11456.8	0	34	female
16	11465	3020.9	11252.7	11252.7	0	36	female
16	11162	2941.4	11056.9	11056.9	13.9422	38	female
16	10924	2870.6	10813.8	10869.9	13.0085	40	female
16	10714	2805.5	10525.1	10688.3	11.3577	42	female
16	10583	2751.9	10257.1	10514.6	9.63261	44	female
16	10483	2712.6	10011.3	10348	8.02992	46	female
16	10303	2674.7	9780.69	10182.5	6.61558	48	female
16	10066	2624.5	9557.77	10011.8	5.40337	50	female
16	9807.7	2566.3	9345.53	9841.08	4.38399	52	female
16	9539.7	2520.4	9163.39	9691.56	3.53824	54	female
16	9321.3	2501.1	9028.29	9582.01	2.84355	56	female
16	9173.7	2494.4	8927.1	9500.87	2.27733	58	female
16	9061.7	2469.9	8823.36	9412.92	1.81864	60	female
16	8947.3	2422.2	8701.85	9303.83	1.44886	62	female
16	8776.4	2378.3	8587.74	9199.42	1.15194	64	female
16	8495.7	2351.6	8506.74	9125.9	0.914301	66	female
16	8123.8	2331	8461.29	9086.17	0.724628	68	female
17	0	0	0	0	0	0	male
17	0	9.1087e-09	8.52e-09	8.52e-09	0	0.333333	male
17	5.9794	4.8576	4.51345	4.51345	0	0.5	male
17	205.26	202.82	188.777	188.777	0	0.666667	male
17	1099.1	1173.7	1098.14	1098.14	0	0.833333	male
17	2868.4	3184.2	3004.56	3004.56	0	1	male
17	4799.5	5294.9	5129.52	5129.52	0	1.33333	male
17	6063.6	6401.8	6494.35	6494.35	0	1.66667	male
17	6639.2	6619.8	7078.56	7078.56	0	2	male
17	7031.7	6585.5	7428.81	7428.81	0	2.33333	male
17	7495	6525	7742.9	7742.9	0	2.66667	male
17	7924.5	6455.3	8034.5	8034.5	0	3	male
17	8310.2	6382.6	8479.79	8479.79	0	3.66667	male
17	8779.4	6296.2	9052.21	9052.21	0	4.33333	male
17	9338.5	6200.4	9580.89	9580.89	0	5	male
17	9911.8	6083.2	10050.7	10050.7	0	5.66667	male
17	10465	5954.5	10468	10468	0	6.33333	male
17	10989	5835.4	10853.6	10853.6	0	7	male
17	11485	5684.6	11282	11282	0	8	male
17	11915	5488.3	11713	11713	0	9	male
17	12212	5293.6	12077	12077	0	10	male
17	12443	5111	12391.2	12391.2	0	11	male
17	12688	4931	12649.2	12649.2	0	12	male
17	12906	4771.4	12870.7	12870.7	0	13	male
17	13099	4639.8	13070.6	13070.6	0	14	male
17	13310	4516.2	13236.6	13236.6	0	15	male
17	13498	4380.7	13350.7	13350.7	0	16	male
17	13641	4221.2	13495.8	13495.8	0	18	male
17	13744	4047.2	13632.2	13632.2	0	20	male
17	13772	3885	13693.4	13693.4	0	22	male
17	13705	3735.8	13694.5	13694.5	0	24	male
17	13599	3592.2	13639.2	13639.2	0	26	male
17	13506	3457.4	13537.1	13537.1	0	28	male
17	13390	3328.5	13392.2	13392.2	0	30	male
17	13220	3208.2	13214.9	13214.9	0	32	male
17	13051	3095.6	13009.7	13009.7	0	34	male
17	12875	2985.1	12774.2	12774.2	0	36	male
17	12569	2893	12537	12537	12.6178	38	male
17	12165	2818	12266.3	12319.9	11.7698	40	male
17	11862	2730.3	11942	12097.5	10.2717	42	male
17	11624	2630.7	11610.6	11855.2	8.70758	44	male
17	11280	2541.8	11296.1	11614.4	7.25569	46	male
17	10959	2467.4	11010.7	11388.6	5.97546	48	male
17	10831	2403.6	10741.7	11167.4	4.87897	50	male
17	10741	2349.9	10475.8	10939.9	3.95745	52	male
17	10498	2301.1	10215.2	10710	3.19327	54	male
17	10163	2255.4	9974.72	10493.5	2.56583	56	male
17	9911.9	2223	9768.74	10306.2	2.05461	58	male
17	9723.5	2199.9	9588.98	10141.1	1.64057	60	male
17	9485	2161.1	9408.54	9972	1.30687	62	male
17	9246.5	2109	9226.87	9799.16	1.03896	64	male
17	8969.8	2065.2	9065.8	9644.89	0.824581	66	male
17	8534.4	2027.6	8935.57	9519.85	0.653488	68	male
18	0	0	0	0	0	0	female
18	51.904	51.691	49.8323	49.8323	0	0.333333	female
18	273.76	300.18	291.127	291.127	0	0.5	female
18	909.6	1051.6	1025.65	1025.65	0	0.666667	female
18	2374.3	2717.6	2666.81	2666.81	0	0.833333	female
18	4531.3	5007.5	4962.96	4962.96	0	1	female
18	6382.1	6733.8	6880.7	6880.7	0	1.33333	female
18	7356.8	7338.2	7895.8	7895.8	0	1.66667	female
18	7862.8	7377.1	8386.1	8386.1	0	2	female
18	8345.7	7349.9	8804.22	8804.22	0	2.33333	female
18	8855.8	7343.4	9230.24	9230.24	0	2.66667	female
18	9393.4	7370.2	9677.91	9677.91	0	3	female
18	10046	7408	10333.1	10333.1	0	3.66667	female
18	10787	7414.5	11141.1	11141.1	0	4.33333	female
18	11510	7390.4	11889.1	11889.1	0	5	female
18	12209	7339.7	12576.6	12576.6	0	5.66667	female
18	12887	7257.4	13194.7	13194.7	0	6.33333	female
18	13520	7149	13745.6	13745.6	0	7	female
18	14184	7010.1	14373.4	14373.4	0	8	female
18	14885	6838.5	15043.3	15043.3	0	9	female
18	15500	6644.7	15607.6	15607.6	0	10	female
18	16010	6440.5	16078.7	16078.7	0	11	female
18	16422	6238.4	16473.7	16473.7	0	12	female
18	16694	6046.4	16808.7	16808.7	0	13	female
18	16906	5868.6	17096.5	17096.5	0	14	female
18	17177	5693.9	17329	17329	0	15	female
18	17491	5490.9	17470.7	17470.7	0	16	female
18	17725	5257	17643.6	17643.6	0	18	female
18	17805	5017.2	17804.6	17804.6	0	20	female
18	17790	4775.3	17839.2	17839.2	0	22	female
18	17703	4536.2	17763.7	17763.7	0	24	female
18	17480	4317.5	17612.8	17612.8	0	26	female
18	17178	4121.5	17412.1	17412.1	0	28	female
18	16909	3947	17174.1	17174.1	0	30	female
18	16588	3792.7	16908.6	16908.6	0	32	female
18	16152	3659.6	16635.8	16635.8	0	34	female
18	15763	3545.8	16368.3	16368.3	0	36	female
18	15522	3433.1	16084.8	16084.8	13.0491	38	female
18	15346	3313.4	15683.7	15766	12.1757	40	female
18	15094	3195.5	15179.5	15419.2	10.6315	42	female
18	14662	3091.4	14693.8	15071.3	9.01742	44	female
18	14146	3013.5	14265.7	14757	7.51765	46	female
18	13697	2964.5	13909.4	14492.2	6.19396	48	female
18	13310	2922.8	13602.6	14258.4	5.0593	50	female
18	12932	2853.6	13302.8	14016.4	4.10504	52	female
18	12560	2758.2	12996.1	13755	3.31323	54	female
18	12315	2661.6	12688.9	13483.3	2.66281	56	female
18	12216	2573.3	12373.3	13195.6	2.13264	58	female
18	11996	2510.9	12071.2	12915.6	1.70313	60	female
18	11644	2482.8	11818.8	12680.4	1.35685	62	female
18	11369	2463.3	11604.1	12479	1.0788	64	female
18	11096	2434.8	11404.4	12289.6	0.856265	66	female
18	10716	2401.8	11226	12119.2	0.678638	68	female
19	0	0	0	0	0	0	male
19	0.1977	0.0033957	0.00214818	0.00214818	0	0.333333	male
19	17.455	22.315	21.7862	21.7862	0	0.5	male
19	133.37	166.23	162.958	162.958	0	0.666667	male
19	702.31	843.4	828.944	828.944	0	0.833333	male
19	2288.6	2637.6	2605	2605	0	1	male
19	4727.6	5152.7	5192.81	5192.81	0	1.33333	male
19	6878.7	7017.4	7333.03	7333.03	0	1.66667	male
19	7964.6	7664.7	8366.23	8366.23	0	2	male
19	8262.3	7629.9	8752.75	8752.75	0	2.33333	male
19	8422.5	7435.9	8972.06	8972.06	0	2.66667	male
19	8734.9	7229.3	9158.91	9158.91	0	3	male
19	9066.4	6971.4	9452.95	9452.95	0	3.66667	male
19	9376.4	6669.9	9830.16	9830.16	0	4.33333	male
19	9778.7	6410	10189.6	10189.6	0	5	male
19	10206	6204.2	10548.1	10548.1	0	5.66667	male
19	10596	5994	10853.3	10853.3	0	6.33333	male
19	10960	5744.4	11069.6	11069.6	0	7	male
19	11244	5470.6	11310.2	11310.2	0	8	male
19	11514	5210.7	11586.6	11586.6	0	9	male
19	11789	4985.7	11823.9	11823.9	0	10	male
19	11948	4782.3	12019	12019	0	11	male
19	12060	4585.5	12166.4	12166.4	0	12	male
19	12214	4393.1	12265.4	12265.4	0	13	male
19	12315	4204.8	12317.6	12317.6	0	14	male
19	12353	4033.1	12341	12341	0	15	male
19	12381	3868.4	12330.5	12330.5	0	16	male
19	12355	3674.3	12302.4	12302.4	0	18	male
19	12242	3456.3	12215.8	12215.8	0	20	male
19	12046	3249.7	12060	12060	0	22	male
19	11788	3076.9	11876.4	11876.4	0	24	male
19	11516	2947.4	11697	11697	0	26	male
19	11274	2842	11517.4	11517.4	0	28	male
19	11067	2734.9	11314.1	11314.1	0	30	male
19	10864	2631.7	11092.2	11092.2	0	32	male
19	10610	2541.2	10867.1	10867.1	0	34	male
19	10308	2453.7	10638.4	10638.4	0	36	male
19	10056	2363.2	10400.4	10400.4	18.1456	38	male
19	9867.3	2277.8	10104.9	10155.3	16.9785	40	male
19	9576.5	2208.2	9771.45	9917.76	14.899	42	male
19	9193.8	2154.5	9474.49	9704.1	12.7031	44	male
19	8945.8	2107.9	9211.06	9509.34	10.6421	46	male
19	8840.9	2056.9	8956.42	9310.58	8.80623	48	male
19	8717.7	1999.9	8699.05	9098.32	7.21983	50	male
19	8528.1	1946.7	8450.99	8886.19	5.87646	52	male
19	8275.5	1897.5	8218.76	8682.22	4.75538	54	male
19	8014.6	1850.2	8003.37	8488.87	3.83007	56	male
19	7822.9	1824.1	7824.84	8327.5	3.07289	58	male
19	7661.8	1821.1	7690.48	8206.49	2.45751	60	male
19	7496.1	1803.1	7562.28	8088.69	1.96011	62	male
19	7292.7	1757.3	7416.71	7951.19	1.55988	64	male
19	7002.5	1726.2	7300.11	7840.8	1.23902	66	male
19	6687.7	1734.7	7262.95	7808.32	0.982575	68	male
20	0	0	0	0	0	0	male
20	3.1424	1.928	1.793	1.793	0	0.333333	male
20	36.875	27.915	26.0533	26.0533	0	0.5	male
20	337.8	351.29	328.746	328.746	0	0.666667	male
20	1323.2	1494.5	1406.9	1406.9	0	0.833333	male
20	2873.6	3299	3136.86	3136.86	0	1	male
20	4264	4762.7	4661.47	4661.47	0	1.33333	male
20	5138.4	5399.4	5543.91	5543.91	0	1.66667	male
20	5662.8	5540.9	5988.03	5988.03	0	2	male
20	6020	5513.5	6273.26	6273.26	0	2.33333	male
20	6333.4	5441.9	6508.19	6508.19	0	2.66667	male
20	6672.2	5365.5	6727.13	6727.13	0	3	male
20	7036.6	5270.5	7053.99	7053.99	0	3.66667	male
20	7392.7	5157.1	7472.76	7472.76	0	4.33333	male
20	7691.7	5035.6	7854.26	7854.26	0	5	male
20	7947.3	4892.6	8185.94	8185.94	0	5.66667	male
20	8231.2	4723.8	8460.42	8460.42	0	6.33333	male
20	8553.5	4559.8	8702.88	8702.88	0	7	male
20	8876.1	4406.2	9008.29	9008.29	0	8	male
20	9185.5	4233.5	9331.54	9331.54	0	9	male
20	9456.9	4048.6	9587.88	9587.88	0	10	male
20	9723	3883.7	9808.33	9808.33	0	11	male
20	10040	3746.6	10004.1	10004.1	0	12	male
20	10280	3633	10177.6	10177.6	0	13	male
20	10337	3528.9	10326.3	10326.3	0	14	male
20	10354	3418.1	10441.5	10441.5	0	15	male
20	10454	3302	10523.2	10523.2	0	16	male
20	10600	3180.7	10645.1	10645.1	0	18	male
20	10732	3044.5	10759.2	10759.2	0	20	male
20	10810	2902.3	10793.1	10793.1	0	22	male
20	10795	2778.6	10779.4	10779.4	0	24	male
20	10689	2685.4	10750.5	10750.5	0	26	male
20	10563	2611.3	10714.2	10714.2	0	28	male
20	10481	2532.9	10651.3	10651.3	0	30	male
20	10411	2443	10548.4	10548.4	0	32	male
20	10284	2363.2	10427.1	10427.1	0	34	male
20	10146	2313.1	10318.7	10318.7	0	36	male
20	10028	2277.1	10218.6	10218.6	6.00237	38	male
20	9870.9	2222.1	10060.7	10096.1	5.57817	40	male
20	9699.1	2148.4	9841.8	9944.88	4.83644	42	male
20	9612.5	2087.4	9625.5	9788.39	4.07225	44	male
20	9581.3	2050.3	9424.83	9638.25	3.37209	46	male
20	9474.8	2020.8	9232.72	9487.82	2.76192	48	male
20	9236.6	1984.2	9046.03	9334.71	2.2446	50	male
20	8967.6	1937.6	8865.6	9180.84	1.81354	52	male
20	8842.4	1890.1	8690.63	9026.84	1.45863	54	male
20	8823.6	1852.7	8520.07	8872.95	1.16893	56	male
20	8634.3	1817.3	8352.21	8718.27	0.934021	58	male
20	8240.8	1775.2	8196.55	8572.78	0.744506	60	male
20	7871.4	1744.3	8077.87	8461.85	0.592239	62	male
20	7545.5	1734.1	8005.5	8395.39	0.470305	64	male
20	7307.2	1717.1	7949.46	8343.89	0.372927	66	male
20	7315.7	1676	7870.14	8268.12	0.295336	68	male
21	0	0	0	0	0	0	male
21	40.714	37.621	33.8936	33.8936	0	0.333333	male
21	345.94	381.99	345.504	345.504	0	0.5	male
21	1318.7	1573.2	1431.38	1431.38	0	0.666667	male
21	3017.2	3665.9	3366.79	3366.79	0	0.833333	male
21	4798	5676.3	5290.7	5290.7	0	1	male
21	5983.6	6661.3	6440.12	6440.12	0	1.33333	male
21	6563.2	6793.6	6950.48	6950.48	0	1.66667	male
21	6941.7	6703.2	7255.21	7255.21	0	2	male
21	7347.5	6619.8	7551.88	7551.88	0	2.33333	male
21	7716.6	6534.5	7833	7833	0	2.66667	male
21	8067.7	6460.7	8110.95	8110.95	0	3	male
21	8512	6373.9	8527.59	8527.59	0	3.66667	male
21	9002	6261.2	9051.81	9051.81	0	4.33333	male
21	9483.3	6158.7	9548.96	9548.96	0	5	male
21	9948.5	6062.6	10017.2	10017.2	0	5.66667	male
21	10382	5939.5	10426.6	10426.6	0	6.33333	male
21	10826	5783.8	10768.3	10768.3	0	7	male
21	11262	5615.2	11165.5	11165.5	0	8	male
21	11601	5447.9	11611.2	11611.2	0	9	male
21	11883	5277.8	11996.8	11996.8	0	10	male
21	12206	5098.1	12315.7	12315.7	0	11	male
21	12570	4919.6	12574.3	12574.3	0	12	male
21	12871	4762.7	12793.6	12793.6	0	13	male
21	13024	4620.5	12978.2	12978.2	0	14	male
21	13084	4462.1	13108	13108	0	15	male
21	13152	4279.8	13173.8	13173.8	0	16	male
21	13232	4088.2	13273.4	13273.4	0	18	male
21	13267	3896.4	13367	13367	0	20	male
21	13252	3716.1	13384.2	13384.2	0	22	male
21	13245	3556.3	13343.5	13343.5	0	24	male
21	13219	3403.7	13239.8	13239.8	0	26	male
21	13065	3253	13078.9	13078.9	0	28	male
21	12781	3127.9	12902.6	12902.6	0	30	male
21	12488	3025.4	12726.7	12726.7	0	32	male
21	12274	2911.1	12518.9	12518.9	0	34	male
21	12103	2783.9	12265.8	12265.8	0	36	male
21	11882	2667.2	11987.6	11987.6	9.68838	38	male
21	11592	2570.1	11688	11706	9.02182	40	male
21	11290	2492.2	11382.9	11435.1	7.84983	42	male
21	11056	2430.6	11097.1	11179.2	6.63365	44	male
21	10871	2368.5	10815.2	10922.1	5.51155	46	male
21	10621	2288.9	10518.1	10645.3	4.52751	48	male
21	10277	2212.3	10226.7	10370	3.68866	50	male
21	9895.9	2166.3	9977.79	10133.8	2.9865	52	male
21	9555.6	2125.8	9757.15	9923.1	2.40616	54	male
21	9334.8	2063.4	9528.99	9702.66	1.93099	56	male
21	9180.7	2007.4	9305.87	9485.6	1.54469	58	male
21	8983.6	1982.7	9115.27	9299.74	1.2324	60	male
21	8769.8	1970.9	8950.68	9138.85	0.981076	62	male
21	8605.6	1945.3	8787.78	8978.83	0.779547	64	male
21	8529.3	1909.2	8619.5	8812.8	0.618432	66	male
21	8562	1882.7	8451.38	8646.45	0.489948	68	male
22	0	0.0033237	0.00333231	0.00333231	0	0	female
22	973.47	1037.8	1047.66	1047.66	0	0.333333	female
22	3277.3	3604.7	3679.67	3679.67	0	0.5	female
22	6367.9	7071.9	7321.54	7321.54	0	0.666667	female
22	8682.6	9345.3	9892.6	9892.6	0	0.833333	female
22	9859.3	9827.5	10738.3	10738.3	0	1	female
22	10529	9625	11085	11085	0	1.33333	female
22	11060	9435.7	11594.3	11594.3	0	1.66667	female
22	11584	9252.7	12079.7	12079.7	0	2	female
22	12170	9069.5	12534.2	12534.2	0	2.33333	female
22	12781	8907.5	12978.8	12978.8	0	2.66667	female
22	13372	8746.3	13394.4	13394.4	0	3	female
22	13995	8586	14053.8	14053.8	0	3.66667	female
22	14686	8421	14919.2	14919.2	0	4.33333	female
22	15362	8233.5	15696.2	15696.2	0	5	female
22	16019	8019.3	16376.5	16376.5	0	5.66667	female
22	16743	7794	16971.1	16971.1	0	6.33333	female
22	17521	7582.3	17502.1	17502.1	0	7	female
22	18231	7357.7	18109.3	18109.3	0	8	female
22	18784	7076.7	18708.9	18708.9	0	9	female
22	19253	6775.1	19167.9	19167.9	0	10	female
22	19707	6508.2	19546.4	19546.4	0	11	female
22	20044	6281.4	19863.7	19863.7	0	12	female
22	20229	6075.3	20117.8	20117.8	0	13	female
22	20386	5865.9	20294	20294	0	14	female
22	20536	5643.7	20382.9	20382.9	0	15	female
22	20571	5416.2	20394.6	20394.6	0	16	female
22	20479	5165	20399.6	20399.6	0	18	female
22	20306	4857.4	20288.7	20288.7	0	20	female
22	20025	4522.8	19994.4	19994.4	0	22	female
22	19600	4227.8	19600.6	19600.6	0	24	female
22	19063	3988.4	19165.6	19165.6	0	26	female
22	18472	3781.3	18703.7	18703.7	0	28	female
22	17905	3588.9	18216.6	18216.6	0	30	female
22	17410	3410.8	17707	17707	0	32	female
22	16939	3253.3	17183.8	17183.8	0	34	female
22	16453	3112.8	16653.1	16653.1	0	36	female
22	15977	2992.6	16129.9	16129.9	9.56204	38	female
22	15478	2899.5	15601.1	15636.1	8.90576	40	female
22	14937	2810.5	15061.6	15162.9	7.75128	42	female
22	14478	2705.6	14526.6	14685.3	6.5525	44	female
22	14111	2604.9	14002.6	14208.7	5.44577	46	female
22	13664	2535.9	13524.2	13768.6	4.47465	48	female
22	13165	2485.8	13100.1	13374.9	3.64642	50	female
22	12757	2421.3	12695.7	12994.3	2.95285	52	female
22	12379	2345.1	12297.2	12614.4	2.37943	54	female
22	11971	2284.6	11932.3	12264	1.90977	56	female
22	11602	2245.6	11617.5	11960.5	1.52788	58	female
22	11266	2212.9	11342	11693.7	1.21909	60	female
22	10926	2178.5	11096.1	11454.6	0.970546	62	female
22	10641	2154.1	10887.6	11251.2	0.771221	64	female
22	10514	2154.7	10724.2	11091.8	0.611854	66	female
22	10563	2175.6	10590	10960.9	0.484753	68	female
23	0	0	0	0	0	0	female
23	63.701	60.594	62.3773	62.3773	0	0.333333	female
23	473.55	510.13	527.809	527.809	0	0.5	female
23	1700.5	1867.8	1946.77	1946.77	0	0.666667	female
23	3867.6	4107.3	4327.59	4327.59	0	0.833333	female
23	6259.4	6321.7	6769.08	6769.08	0	1	female
23	7935.5	7587.4	8450.88	8450.88	0	1.33333	female
23	8770.5	7848	9300.5	9300.5	0	1.66667	female
23	9277.3	7673.7	9700.84	9700.84	0	2	female
23	9740.5	7482.5	10055.8	10055.8	0	2.33333	female
23	10121	7331.5	10425.7	10425.7	0	2.66667	female
23	10488	7169.4	10760.9	10760.9	0	3	female
23	11028	6973.7	11270.7	11270.7	0	3.66667	female
23	11744	6772.7	11946	11946	0	4.33333	female
23	12509	6589.7	12571.3	12571.3	0	5	female
23	13246	6406.6	13129.3	13129.3	0	5.66667	female
23	13897	6230.2	13630.1	13630.1	0	6.33333	female
23	14379	6073.2	14094	14094	0	7	female
23	14740	5902.5	14636.5	14636.5	0	8	female
23	15188	5694.5	15201.4	15201.4	0	9	female
23	15764	5470.2	15653.5	15653.5	0	10	female
23	16272	5262.9	16025.7	16025.7	0	11	female
23	16599	5075.5	16334.5	16334.5	0	12	female
23	16815	4886.2	16569.1	16569.1	0	13	female
23	17016	4702.2	16740.2	16740.2	0	14	female
23	17191	4538.9	16867.6	16867.6	0	15	female
23	17258	4363.9	16924.3	16924.3	0	16	female
23	17204	4141.7	16960.9	16960.9	0	18	female
23	17063	3888.8	16926.7	16926.7	0	20	female
23	16864	3647	16779.5	16779.5	0	22	female
23	16644	3430.7	16548.5	16548.5	0	24	female
23	16366	3224.8	16233.6	16233.6	0	26	female
23	15988	3032	15854.3	15854.3	0	28	female
23	15540	2871.4	15455	15455	0	30	female
23	15044	2742.3	15061.6	15061.6	0	32	female
23	14557	2630.1	14676.1	14676.1	0	34	female
23	14151	2522.1	14286.9	14286.9	0	36	female
23	13728	2419.6	13893.4	13893.4	9.74114	38	female
23	13229	2329.2	13338.2	13511.7	9.07397	40	female
23	12811	2245.4	12745.1	13141.3	7.89983	42	female
23	12490	2164.2	12321.6	12771.5	6.67997	44	female
23	12124	2091.1	11954.2	12408.8	5.55316	46	female
23	11707	2035.8	11621.3	12076.1	4.56394	48	female
23	11334	2000.6	11331.8	11786.7	3.71991	50	female
23	11066	1967.9	11065.6	11520.5	3.01286	52	female
23	10859	1916.1	10784.9	11239.8	2.42811	54	female
23	10626	1849.9	10481.2	10936.1	1.94906	56	female
23	10326	1801.3	10194.6	10649.4	1.55945	58	female
23	9982.5	1772.6	9947.39	10402.3	1.24437	60	female
23	9686.3	1733.1	9712.36	10167.2	0.990731	62	female
23	9449.2	1686.1	9479.56	9934.44	0.787299	64	female
23	9218	1653.5	9266.36	9721.23	0.624632	66	female
23	8998.2	1632.7	9075.79	9530.67	0.494892	68	female
24	0	0	0	0	0	0	female
24	0	0.00042502	0.000358475	0.000358475	0	0.333333	female
24	61.45	63.809	53.4743	53.4743	0	0.5	female
24	490.38	649.78	546.902	546.902	0	0.666667	female
24	1631.8	2333.4	1978.25	1978.25	0	0.833333	female
24	3178.5	4489.7	3853.41	3853.41	0	1	female
24	4414.4	5764.8	5116.89	5116.89	0	1.33333	female
24	5175.2	6037.2	5656.22	5656.22	0	1.66667	female
24	5681.2	6027.1	5958.29	5958.29	0	2	female
24	5968.1	6015	6249.27	6249.27	0	2.33333	female
24	6130.4	6006	6536.79	6536.79	0	2.66667	female
24	6401.6	6006.9	6827.04	6827.04	0	3	female
24	6809.6	5989.1	7234.69	7234.69	0	3.66667	female
24	7271.3	5939.2	7733.38	7733.38	0	4.33333	female
24	7766.5	5860.9	8179.05	8179.05	0	5	female
24	8209.9	5752.5	8566.62	8566.62	0	5.66667	female
24	8531.4	5613.5	8894.98	8894.98	0	6.33333	female
24	8787.6	5433.2	9153.72	9153.72	0	7	female
24	9046.6	5189.6	9409.69	9409.69	0	8	female
24	9305.7	4906.9	9651.46	9651.46	0	9	female
24	9514.9	4657.7	9849.21	9849.21	0	10	female
24	9675.1	4462.9	10033.4	10033.4	0	11	female
24	9831	4285.5	10182.6	10182.6	0	12	female
24	9959.3	4106.5	10283.6	10283.6	0	13	female
24	10040	3930.3	10342.3	10342.3	0	14	female
24	10101	3760	10364.5	10364.5	0	15	female
24	10120	3579.2	10338.2	10338.2	0	16	female
24	10069	3367.8	10287.5	10287.5	0	18	female
24	9949.3	3145.1	10187.4	10187.4	0	20	female
24	9738.6	2944.3	10036.5	10036.5	0	22	female
24	9436.6	2765.4	9855.28	9855.28	0	24	female
24	9090.6	2597	9649.16	9649.16	0	26	female
24	8807.7	2451.2	9434.03	9434.03	0	28	female
24	8662	2341.1	9221.82	9221.82	0	30	female
24	8564.9	2252.5	9003	9003	0	32	female
24	8400.3	2166.5	8768.95	8768.95	0	34	female
24	8160.5	2083.2	8528.85	8528.85	0	36	female
24	7879.3	2011.2	8298.21	8298.21	17.1111	38	female
24	7592.2	1951.3	8051.23	8083.83	9.80078	40	female
24	7363.9	1895.9	7784.67	7879.2	3.13375	42	female
24	7195.7	1838.3	7525	7673.6	0.766727	44	female
24	6990.1	1777.1	7271.43	7464.81	0.162822	46	female
24	6752.5	1719.4	7033.85	7263.25	0.0317602	48	female
24	6552.7	1676.6	6823.4	7081.38	0.0058515	50	female
24	6363.8	1644.8	6637.91	6918.44	0.00103437	52	female
24	6184.2	1605.7	6460.36	6758.56	0.000177172	54	female
24	6040.4	1556.4	6281.5	6593.53	2.96e-05	56	female
24	5883.7	1514.5	6113.79	6436.59	4.85e-06	58	female
24	5706.9	1486.6	5968.39	6299.55	7.81e-07	60	female
24	5605	1463.3	5837	6174.64	1.24e-07	62	female
24	5580.2	1438	5705.29	6048.01	1.95e-08	64	female
24	5438	1426.3	5590.68	5937.36	3.02e-09	66	female
24	5075.2	1443.8	5533.24	5882.94	4.66e-10	68	female
25	0	0	0	0	0	0	female
25	792.36	838	803.004	803.004	0	0.333333	female
25	2387.7	2661.7	2584.34	2584.34	0	0.5	female
25	4298.3	4742	4684.46	4684.46	0	0.666667	female
25	5483.1	5785.2	5871.86	5871.86	0	0.833333	female
25	5937.8	5926	6232.54	6232.54	0	1	female
25	6364.4	5959.3	6605.03	6605.03	0	1.33333	female
25	6954.1	6051.9	7140.16	7140.16	0	1.66667	female
25	7479.3	6122.2	7648.11	7648.11	0	2	female
25	7912.5	6192.3	8150.67	8150.67	0	2.33333	female
25	8449.8	6267.8	8653.25	8653.25	0	2.66667	female
25	9128.3	6328.4	9133.76	9133.76	0	3	female
25	9798.3	6375	9796.14	9796.14	0	3.66667	female
25	10444	6401	10618.9	10618.9	0	4.33333	female
25	11112	6381	11364.6	11364.6	0	5	female
25	11758	6321.3	12030.8	12030.8	0	5.66667	female
25	12401	6246.4	12636.2	12636.2	0	6.33333	female
25	13107	6157.2	13177.8	13177.8	0	7	female
25	13825	6043.9	13783.1	13783.1	0	8	female
25	14452	5904.3	14416.2	14416.2	0	9	female
25	14981	5750.3	14946.8	14946.8	0	10	female
25	15486	5603.4	15398.3	15398.3	0	11	female
25	15940	5460.7	15771.9	15771.9	0	12	female
25	16224	5306.2	16058.6	16058.6	0	13	female
25	16380	5150.5	16277.6	16277.6	0	14	female
25	16537	5000.5	16442.9	16442.9	0	15	female
25	16659	4826	16527	16527	0	16	female
25	16645	4602.1	16593.7	16593.7	0	18	female
25	16535	4339	16576.4	16576.4	0	20	female
25	16421	4071	16406.8	16406.8	0	22	female
25	16267	3834.2	16130.2	16130.2	0	24	female
25	15998	3631.6	15782.9	15782.9	0	26	female
25	15583	3451.3	15390.1	15390.1	0	28	female
25	15056	3301.6	14992.9	14992.9	0	30	female
25	14533	3173.2	14606.7	14606.7	0	32	female
25	14073	3032.1	14200.3	14200.3	0	34	female
25	13665	2885.9	13769.2	13769.2	0	36	female
25	13272	2765.5	13344.1	13344.1	10.0791	38	female
25	12762	2663.7	12840.9	12938.1	9.38814	40	female
25	12118	2574.9	12292.3	12572.4	8.17241	42	female
25	11550	2510.5	11836.4	12272.6	6.90963	44	female
25	11241	2452.9	11442.7	12006.8	5.74344	46	female
25	11096	2386.7	11062.8	11730.9	4.71986	48	female
25	10904	2324.4	10695.5	11447.4	3.84668	50	female
25	10646	2270.7	10351.5	11170.2	3.11532	52	female
25	10384	2230.7	10042.3	10913.6	2.51053	54	female
25	10096	2209.3	9784.09	10696.7	2.01513	56	female
25	9789.4	2182.6	9561.61	10506.4	1.61225	58	female
25	9511.5	2132.1	9344.1	10313.7	1.28647	60	female
25	9274.5	2087.4	9145.73	10134.7	1.02422	62	female
25	8998.6	2068.9	8996.1	10000	0.813895	64	female
25	8468.3	2030.4	8874.27	9889.59	0.645723	66	female
25	7614.6	1936.6	8761.39	9785.09	0.511595	68	female
26	0.0013926	0.53386	0.472867	0.472867	0	0	female
26	1107	1314.1	1172.04	1172.04	0	0.333333	female
26	2875.2	3757.8	3397.56	3397.56	0	0.5	female
26	4868	6459.8	5939.44	5939.44	0	0.666667	female
26	6417.5	7899.3	7446.45	7446.45	0	0.833333	female
26	7409.5	8063.3	7858.13	7858.13	0	1	female
26	8058.4	7891.3	8096.47	8096.47	0	1.33333	female
26	8542.6	7824.2	8533.9	8533.9	0	1.66667	female
26	8928.3	7823.4	9017.08	9017.08	0	2	female
26	9314.9	7834.9	9502.85	9502.85	0	2.33333	female
26	9827.4	7845.7	9978.67	9978.67	0	2.66667	female
26	10451	7853.2	10439.5	10439.5	0	3	female
26	11092	7850	11097.4	11097.4	0	3.66667	female
26	11790	7828.2	11927.5	11927.5	0	4.33333	female
26	12551	7799.4	12714.6	12714.6	0	5	female
26	13257	7754.8	13448.2	13448.2	0	5.66667	female
26	13939	7660.9	14095.6	14095.6	0	6.33333	female
26	14687	7518.5	14649	14649	0	7	female
26	15423	7338.8	15264.1	15264.1	0	8	female
26	16055	7124.8	15907.1	15907.1	0	9	female
26	16579	6906	16450.5	16450.5	0	10	female
26	16997	6704.1	16921.6	16921.6	0	11	female
26	17315	6513.3	17326.4	17326.4	0	12	female
26	17597	6331.5	17671.2	17671.2	0	13	female
26	17913	6168.3	17968.7	17968.7	0	14	female
26	18260	6014.9	18213.2	18213.2	0	15	female
26	18576	5826.2	18362.3	18362.3	0	16	female
26	18801	5580.5	18508.4	18508.4	0	18	female
26	18884	5308.7	18597.7	18597.7	0	20	female
26	18778	5035.3	18545.1	18545.1	0	22	female
26	18482	4765.4	18378.1	18378.1	0	24	female
26	18098	4508.5	18126.3	18126.3	0	26	female
26	17749	4267.7	17805.3	17805.3	0	28	female
26	17412	4041	17422.3	17422.3	0	30	female
26	16939	3833.2	16999.6	16999.6	0	32	female
26	16351	3644.9	16561.4	16561.4	0	34	female
26	15872	3474.9	16115.3	16115.3	0	36	female
26	15482	3325.1	15661.4	15661.4	13.2486	38	female
26	14952	3189	15122.9	15206.5	12.3618	40	female
26	14356	3054.9	14514.4	14756.2	10.794	42	female
26	13878	2926.8	13935.1	14313.4	9.15522	44	female
26	13477	2816.4	13393.5	13884.2	7.63252	46	female
26	13099	2716.1	12882.1	13463.4	6.28859	48	female
26	12705	2621.5	12397	13050.3	5.13658	50	female
26	12230	2547.3	11959.6	12669.5	4.16773	52	female
26	11728	2486.2	11575.2	12329.1	3.36383	54	female
26	11257	2416.9	11223.5	12011.3	2.70347	56	female
26	10819	2355.1	10911.5	11725.4	2.1652	58	female
26	10479	2322.9	10657.6	11491.7	1.72913	60	female
26	10251	2296.1	10436	11285.6	1.37757	62	female
26	10048	2237.8	10200	11061.7	1.09527	64	female
26	9814.4	2154.1	9940.34	10811.5	0.869337	66	female
26	9545.4	2069.9	9673.88	10552.2	0.688998	68	female

## Sheet: Fig. 2d
subject	peak occupancy	absRPE	RPEsens	total reward	Sex/Gender
1	19.9907	0.806091	0.745603	148	female
2	13.4411	0.896789	0.299644	166	female
3	5.535	1.08963	0.118753	149	male
4	17.8828	0.761845	0.601891	174	male
5	9.58951	0.872766	0.436595	182	male
6	18.8157	0.954756	0.872051	159	female
7	5.06142	0.914961	0.179217	170	female
8	8.3122	1.12356	0.0522566	133	male
9	12.349	0.876234	0.632168	123	male
10	10.0641	1.18921	0.0181856	153	male
11	10.1865	0.919044	0.363259	153	male
12	27.6667	0.745987	0.43242	162	female
13	27.3637	0.860046	0.568776	165	male
14	11.1146	0.625154	0.686011	167	female
15	8.09294	1.16063	0.0223432	164	male
16	11.8932	0.854652	0.535169	172	female
17	9.57452	0.89138	0.329004	180	male
18	13.1006	0.827534	0.746387	167	female
19	12.2255	0.723238	0.701556	130	male
20	7.91305	1.17425	0.0101029	159	male
21	5.07004	1.18658	0.0309577	165	male
22	5.69992	1.10115	0.0905866	145	female
23	22.9187	0.818995	0.425012	174	female
24	8.66909	0.950806	0.297605	179	female
25	13.0848	0.855582	0.485688	152	female
26	10.9516	0.91647	0.243149	159	female

## Sheet: Fig. 3a
subject	reversal	beta	Sex/Gender
1	pre	18.561	female
2	pre	44.076	female
3	pre	4.42222	male
4	pre	20.9577	male
5	pre	13.5278	male
6	pre	-6.10925	female
7	pre	22.5001	female
8	pre	-0.045653	male
9	pre	-93.3958	male
10	pre	-13.4787	male
11	pre	22.7214	male
12	pre	4.89694	female
13	pre	9.46548	male
14	pre	-7.62658	female
15	pre	64.9896	male
16	pre	24.1974	female
17	pre	64.552	male
18	pre	-8.37807	female
19	pre	36.3839	male
20	pre	58.3901	male
21	pre	25.9037	male
22	pre	5.53077	female
23	pre	12.6222	female
24	pre	-33.1649	female
25	pre	26.7205	female
26	pre	29.1461	female
1	post	76.0602	female
2	post	89.8949	female
3	post	23.0442	male
4	post	145.096	male
5	post	59.3532	male
6	post	47.1563	female
7	post	75.7737	female
8	post	119.116	male
9	post	-65.4036	male
10	post	27.6315	male
11	post	9.72531	male
12	post	-32.5302	female
13	post	-92.7578	male
14	post	4.64758	female
15	post	46.6339	male
16	post	152.489	female
17	post	147.271	male
18	post	67.3328	female
19	post	65.1249	male
20	post	-39.5279	male
21	post	51.5365	male
22	post	12.406	female
23	post	116.068	female
24	post	91.9189	female
25	post	-1.03204	female
26	post	81.5882	female

## Sheet: Fig. S1a-c
subject	peak occupancy	reward	M3absRPE	M3RPEsensP	M3RPEsensN	M4absRPE	M4RPEsens	M5absRPE	M5RPEsens	Sex/Gender
1	20.0944	148	0.836695	0.505841	0.528626	0.78984	0.755672	0.792718	0.745808	female
2	13.0389	166	0.856397	0.516078	0.289687	0.872286	0.328713	0.872533	0.325175	female
3	4.75282	149	1.29777	0.43683	0.0294792	1.11879	0.10668	1.13098	0.101353	male
4	18.3965	174	0.776118	0.51529	0.617481	0.760871	0.624593	0.760985	0.632582	male
5	9.38735	182	0.871551	0.484379	0.409413	0.866201	0.442707	0.865536	0.447915	male
6	19.749	159	0.957858	0.781826	0.818836	0.942969	0.884283	0.943094	0.891594	female
7	9.82963	170	0.907447	0.175221	0.225294	0.89306	0.173436	0.907235	0.159377	female
8	9.04036	133	1.15471	0.0888666	0.0603298	1.31839	0.0272754	1.33105	0.0250904	male
9	16.5615	123	0.955819	0.154889	0.797714	0.8601	0.652331	0.861126	0.662246	male
10	11.5082	153	1.35974	0.0475708	0.0159547	1.41472	0.0149989	1.4195	0.014647	male
11	12.8974	153	0.916681	0.316402	0.39332	0.899206	0.399769	0.90069	0.395977	male
12	17.2417	162	0.762002	0.521522	0.392939	0.745355	0.44576	0.742327	0.459484	female
13	22.6257	165	0.867989	0.54281	0.521046	0.856087	0.596205	0.852156	0.612168	male
14	13.2007	167	0.64132	0.640894	0.646198	0.646721	0.715758	0.645976	0.725078	female
15	9.6495	164	1.30523	0.258885	0.0358025	1.23017	0.0396489	1.22852	0.0414793	male
16	13.9422	172	0.772967	0.766138	0.415987	0.837808	0.558821	0.832879	0.573042	female
17	12.6178	180	0.911148	0.319932	0.342133	0.866286	0.337658	0.864474	0.341444	male
18	13.0491	167	0.808339	0.800528	0.647604	0.823774	0.776992	0.824992	0.786956	female
19	18.1456	130	0.72381	0.640007	0.712538	0.664749	0.720613	0.663491	0.73037	male
20	6.00237	159	1.45641	0.172712	0.00875332	1.40965	0.0113767	1.42045	0.0105668	male
21	9.68838	165	1.25204	0.0574883	0.0175729	1.26883	0.0191975	1.27791	0.0157024	male
22	9.56204	145	0.987908	0.211407	0.182362	1.14365	0.106154	1.1468	0.104325	female
23	9.74114	174	0.889166	0.238582	0.611477	0.81276	0.430298	0.81331	0.428075	female
24	17.1111	179	0.830471	0.375019	0.1833	0.915067	0.27591	0.910829	0.271372	female
25	10.0791	152	0.880117	0.307973	0.595246	0.854281	0.48744	0.856299	0.482728	female
26	13.2486	159	0.913799	0.28596	0.211204	0.907565	0.223316	0.910194	0.218409	female

## Sheet: Fig. S2a
subject	preBP	postBP	absRPE	RPEsens	Sex/Gender
1	3.53401	2.82754	0.806091	0.745603	female
2	3.6796	3.18502	0.896789	0.299644	female
3	3.18243	3.00629	1.08963	0.118753	male
4	3.02637	2.48517	0.761845	0.601891	male
5	3.13887	2.83787	0.872766	0.436595	male
6	2.90147	2.35554	0.954756	0.872051	female
7	3.30163	3.13452	0.914961	0.179217	female
8	3.33634	3.05901	1.12356	0.0522566	male
9	3.05189	2.67501	0.876234	0.632168	male
10	2.94146	2.64543	1.18921	0.0181856	male
11	2.82866	2.54052	0.919044	0.363259	male
12	3.08683	2.23281	0.745987	0.43242	female
13	3.05399	2.2183	0.860046	0.568776	male
14	3.69169	3.28137	0.625154	0.686011	female
15	3.38315	3.10935	1.16063	0.0223432	male
16	2.46458	2.17147	0.854652	0.535169	female
17	2.91216	2.63333	0.89138	0.329004	male
18	3.08093	2.67731	0.827534	0.746387	female
19	2.73203	2.39802	0.723238	0.701556	male
20	3.1295	2.88186	1.17425	0.0101029	male
21	2.87685	2.73099	1.18658	0.0309577	male
22	3.36049	3.16894	1.10115	0.0905866	female
23	3.71197	2.86123	0.818995	0.425012	female
24	2.2656	2.0692	0.950806	0.297605	female
25	3.04491	2.64649	0.855582	0.485688	female
26	2.90538	2.5872	0.91647	0.243149	female

## Sheet: Fig. S2b
window	r
5	0.0984043
6	0.273403
7	0.427687
8	0.560127
9	0.689669
10	0.686017
11	0.72067
12	0.6716
13	0.632318
14	0.633501
15	0.631389
16	0.628839
17	0.53961
18	0.530679
19	0.532252
20	0.556943
21	0.496791
22	0.488652
23	0.494134
24	0.509753
25	0.558577

## Sheet: Fig. S3a-b
trial	choice	onpolicyM1	onpolicyM3	offpolicyM1	offpolicyM3	EVA	EVB
1	0.923077	0.501279	0.154308	0.500335	0.500585	0.276191	-0.0114463
2	0.538462	0.613135	0.61274	0.61408	0.579625	0.277414	-0.0901095
3	0.346154	0.632269	0.64674	0.615725	0.6121	0.257509	-0.251058
4	0.461538	0.646567	0.65674	0.66746	0.646545	0.398812	-0.190399
5	0.5	0.703635	0.710356	0.71012	0.682545	0.372416	-0.263397
6	0.423077	0.705952	0.715875	0.70273	0.70375	0.380125	-0.27371
7	0.538462	0.705221	0.71651	0.715695	0.712375	0.322092	-0.267926
8	0.653846	0.700279	0.705788	0.742215	0.74382	0.442056	-0.396374
9	0.576923	0.772317	0.776087	0.748865	0.741705	0.263696	-0.493837
10	0.576923	0.768173	0.7715	0.740845	0.77076	0.282209	-0.501215
11	0.384615	0.773837	0.779308	0.78417	0.78769	0.252522	-0.452609
12	0.615385	0.747721	0.748433	0.79645	0.79932	0.343316	-0.51903
13	0.730769	0.786471	0.790308	0.8126	0.798435	0.413079	-0.536444
14	0.538462	0.809625	0.738029	0.78904	0.77732	0.385288	-0.475706
15	0.461538	0.795712	0.800827	0.801545	0.789265	0.346975	-0.444532
16	0.692308	0.778519	0.778923	0.813125	0.78122	0.439746	-0.402178
17	0.615385	0.779865	0.782154	0.8228	0.78925	0.473578	-0.413195
18	0.692308	0.800058	0.806212	0.812805	0.79045	0.58105	-0.469533
19	0.653846	0.836894	0.837731	0.811755	0.780605	0.452021	-0.431429
20	0.653846	0.797683	0.804298	0.82443	0.78901	0.529806	-0.515399
21	0.730769	0.833933	0.833981	0.83462	0.802345	0.548456	-0.586364
22	0.884615	0.846365	0.852067	0.825525	0.78559	0.551676	-0.589755
23	0.884615	0.848635	0.849894	0.83431	0.791545	0.421866	-0.599966
24	0.769231	0.82675	0.755788	0.835285	0.78877	0.415047	-0.601447
25	0.807692	0.837769	0.8425	0.84152	0.781705	0.451823	-0.584526
26	0.692308	0.824731	0.825317	0.850295	0.77749	0.54951	-0.580588
27	0.884615	0.841712	0.840221	0.84194	0.783915	0.413285	-0.584167
28	0.884615	0.822952	0.823644	0.848955	0.809305	0.463828	-0.538001
29	0.846154	0.824942	0.832067	0.84946	0.81829	0.439587	-0.521298
30	0.653846	0.802413	0.807663	0.83394	0.80957	0.5248	-0.466767
31	0.846154	0.805913	0.736721	0.850345	0.810695	0.507886	-0.456041
32	0.730769	0.810529	0.813673	0.866085	0.799415	0.512245	-0.502565
33	0.769231	0.820394	0.764096	0.86	0.7952	0.527521	-0.574197
34	0.923077	0.845808	0.857048	0.874095	0.79766	0.557105	-0.590642
35	1	0.858202	0.862106	0.86501	0.7888	0.599111	-0.590642
36	0.846154	0.862846	0.869115	0.862195	0.77466	0.492103	-0.5998
37	0.807692	0.848769	0.854692	0.85632	0.770945	0.373895	-0.538389
38	0.846154	0.813462	0.745	0.855265	0.78045	0.359172	-0.61519
39	0.807692	0.816	0.753577	0.85163	0.79088	0.36853	-0.607367
40	0.730769	0.834221	0.842817	0.851385	0.806805	0.359074	-0.611915
41	0.769231	0.825952	0.828115	0.840175	0.805465	0.382915	-0.610333
42	0.730769	0.824587	0.828913	0.85595	0.797555	0.470104	-0.573745
43	0.846154	0.833481	0.828087	0.84646	0.777435	0.426656	-0.557427
44	0.884615	0.8225	0.81626	0.86127	0.793545	0.449911	-0.591318
45	0.923077	0.833635	0.830587	0.866905	0.77935	0.585959	-0.556823
46	0.807692	0.856462	0.856058	0.87231	0.802915	0.637592	-0.508795
47	0.807692	0.853019	0.856817	0.86802	0.800355	0.675263	-0.473258
48	0.923077	0.857798	0.860654	0.857955	0.79898	0.679394	-0.51195
49	1	0.861087	0.866269	0.854285	0.801415	0.558957	-0.51195
50	0.884615	0.835692	0.843279	0.846645	0.80427	0.432771	-0.528276
51	0.884615	0.82975	0.833202	0.848545	0.802775	0.562117	-0.538602
52	0.807692	0.852154	0.787721	0.84523	0.81451	0.519548	-0.562643
53	0.884615	0.849192	0.856433	0.84097	0.80658	0.411356	-0.615297
54	0.769231	0.825635	0.83576	0.848535	0.800535	0.362034	-0.5379
55	0.846154	0.790971	0.797394	0.86558	0.80266	0.415799	-0.53668
56	0.923077	0.801404	0.805856	0.84774	0.804935	0.517855	-0.564347
57	0.846154	0.829192	0.836423	0.84864	0.803215	0.554139	-0.617139
58	0.846154	0.856625	0.854404	0.87201	0.81212	0.601782	-0.627467
59	0.884615	0.866154	0.867077	0.84684	0.80783	0.546113	-0.637489
60	0.807692	0.863231	0.861865	0.819185	0.817465	0.52124	-0.548266
61	0.730769	0.836837	0.832231	0.84407	0.821615	0.481475	-0.529468
62	0.846154	0.832385	0.822231	0.85047	0.810995	0.575042	-0.497533
63	0.884615	0.832654	0.745577	0.862615	0.788075	0.539934	-0.390747
64	0.807692	0.8305	0.823125	0.86857	0.79085	0.526546	-0.505217
65	0.923077	0.837125	0.836567	0.868485	0.80301	0.46602	-0.447956
66	0.807692	0.801808	0.798856	0.86233	0.78577	0.410625	-0.501033
67	0.884615	0.81199	0.815413	0.848065	0.790345	0.456308	-0.549876
68	0.807692	0.831135	0.827433	0.851945	0.790315	0.477159	-0.589431
69	0.846154	0.844154	0.841337	0.847565	0.802195	0.48758	-0.553449
70	0.923077	0.831673	0.832558	0.848295	0.800905	0.469417	-0.602373
71	0.884615	0.836308	0.693337	0.851725	0.794565	0.370415	-0.575063
72	0.884615	0.843788	0.8505	0.848735	0.803845	0.584066	-0.560383
73	0.923077	0.86325	0.87025	0.857665	0.798905	0.568269	-0.610102
74	0.923077	0.870413	0.793481	0.86864	0.80196	0.606593	-0.624568
75	0.923077	0.877308	0.875606	0.86237	0.79272	0.545198	-0.627983
76	0.923077	0.868567	0.867317	0.861545	0.79763	0.330303	-0.579514
77	0.769231	0.815731	0.751308	0.84652	0.80183	0.327804	-0.551287
78	0.884615	0.825702	0.825673	0.84642	0.797065	0.465405	-0.548653
79	0.923077	0.841481	0.838548	0.83549	0.80112	0.580895	-0.554398
80	0.884615	0.860808	0.80149	0.852825	0.797105	0.576575	-0.570017
81	0.923077	0.863038	0.788837	0.857445	0.806965	0.609257	-0.580121
82	0.807692	0.871394	0.876942	0.86162	0.807265	0.603425	-0.597413
83	0.884615	0.851154	0.852298	0.86131	0.78617	0.455493	-0.619644
84	0.884615	0.835952	0.775798	0.862365	0.790575	0.480723	-0.592418
85	0.923077	0.85375	0.852433	0.84418	0.788505	0.557527	-0.635985
86	0.923077	0.864048	0.863404	0.849495	0.785065	0.615977	-0.636798
87	0.961538	0.876606	0.875933	0.855435	0.792095	0.706366	-0.63806
88	1	0.888471	0.888115	0.86736	0.787855	0.600314	-0.63806
89	0.846154	0.866135	0.865837	0.85094	0.7965	0.488525	-0.549287
90	0.846154	0.837587	0.843779	0.85395	0.79457	0.530221	-0.470147
91	0.807692	0.824096	0.829635	0.852045	0.787995	0.539964	-0.580285
92	0.923077	0.845346	0.853981	0.85606	0.784645	0.545538	-0.58092
93	0.923077	0.849029	0.852365	0.850185	0.805715	0.596436	-0.538283
94	0.884615	0.850442	0.781452	0.858745	0.81256	0.484407	-0.578003
95	0.923077	0.841692	0.773106	0.864995	0.81738	0.613728	-0.596151
96	0.961538	0.874538	0.880385	0.85659	0.80779	0.532505	-0.596167
97	0.807692	0.850048	0.856875	0.838065	0.80722	0.517475	-0.566348
98	0.807692	0.850135	0.795567	0.84994	0.802625	0.473144	-0.601929
99	0.884615	0.855817	0.859913	0.866915	0.79677	0.590806	-0.610171
100	0.923077	0.87174	0.797683	0.84356	0.808815	0.530482	-0.58953
101	0.961538	0.856933	0.787327	0.850685	0.813075	0.61977	-0.626763
102	0.807692	0.882125	0.884231	0.856745	0.814975	0.712113	-0.630594
103	0.923077	0.887673	0.815346	0.860705	0.812715	0.616061	-0.613698
104	0.846154	0.876644	0.883673	0.85864	0.81292	0.644225	-0.654205
105	0.884615	0.87925	0.885577	0.85257	0.797385	0.602915	-0.663283
106	0.884615	0.872962	0.809519	0.86163	0.798485	0.477647	-0.593444
107	0.807692	0.844144	0.847798	0.862705	0.788495	0.632808	-0.665101
108	0.961538	0.875288	0.812625	0.86159	0.793385	0.625997	-0.635013
109	0.884615	0.881144	0.882923	0.863015	0.79355	0.576379	-0.672525
110	0.884615	0.867663	0.873308	0.871055	0.8034	0.623457	-0.673984
111	0.961538	0.879538	0.880942	0.85342	0.794475	0.46313	-0.678832
112	0.961538	0.85075	0.79825	0.866605	0.79802	0.474604	-0.655829
113	0.807692	0.853375	0.779702	0.861205	0.789205	0.451209	-0.636007
114	0.807692	0.838846	0.842356	0.866465	0.793065	0.553212	-0.632786
115	0.961538	0.860221	0.867596	0.87116	0.801555	0.632298	-0.635165
116	0.884615	0.871183	0.726356	0.87182	0.79593	0.535366	-0.597198
117	0.884615	0.8665	0.801933	0.850505	0.787385	0.558198	-0.632461
118	1	0.86726	0.81201	0.87047	0.787155	0.47863	-0.629107
119	0.923077	0.8505	0.860971	0.849595	0.791845	0.626377	-0.665472
120	0.923077	0.875231	0.883808	0.845185	0.811435	0.464816	-0.666809
121	0.846154	0.843846	0.854702	0.846465	0.819115	0.515477	-0.616053
122	0.961538	0.851538	0.859788	0.82992	0.80829	0.560355	-0.616167
123	0.923077	0.861644	0.863894	0.84139	0.8137	0.450518	-0.617382
124	0.846154	0.846788	0.787548	0.864535	0.8206	0.28835	-0.55122
125	0.807692	0.808202	0.809731	0.866525	0.806005	0.310247	-0.55124
126	0.884615	0.801096	0.729452	0.8732	0.8091	0.50208	-0.52542
127	0.884615	0.844798	0.846548	0.886575	0.803455	0.488357	-0.57463
128	0.884615	0.836308	0.843769	0.88051	0.80573	0.613198	-0.681385
129	0.961538	0.879798	0.879019	0.88061	0.799695	0.476558	-0.641506
130	0.846154	0.837702	0.756981	0.879535	0.80179	0.521299	-0.64723
131	0.846154	0.855067	0.796183	0.86639	0.798385	0.57723	-0.593469
132	0.846154	0.853731	0.788625	0.85801	0.803715	0.55796	-0.652632
133	0.884615	0.864337	0.786971	0.84919	0.80384	0.510467	-0.592225
134	0.884615	0.855596	0.855721	0.861275	0.8088	0.550716	-0.665115
135	0.923077	0.867337	0.867183	0.872155	0.809595	0.612305	-0.67981
136	0.961538	0.872058	0.803365	0.881525	0.80982	0.474904	-0.627217
137	0.846154	0.842673	0.844635	0.88285	0.81221	0.44832	-0.6759
138	0.884615	0.843865	0.844663	0.87751	0.80761	0.440365	-0.643768
139	0.884615	0.840712	0.84099	0.841185	0.79775	0.440889	-0.598378
140	0.961538	0.840567	0.777962	0.8423	0.80283	0.459367	-0.552907
141	0.884615	0.8405	0.8495	0.839205	0.81452	0.515051	-0.590391
142	0.961538	0.844519	0.779385	0.849575	0.81358	0.567223	-0.595156
143	0.807692	0.86899	0.802	0.84685	0.808225	0.495369	-0.567775
144	0.884615	0.839356	0.71176	0.869715	0.812665	0.578758	-0.529541
145	0.884615	0.866442	0.798125	0.865865	0.81807	0.54997	-0.56447
146	0.807692	0.852433	0.858875	0.86565	0.81971	0.527449	-0.560349
147	0.846154	0.839962	0.643538	0.858085	0.81229	0.507261	-0.57003
148	0.923077	0.847038	0.78999	0.86075	0.8032	0.585063	-0.604384
149	0.807692	0.861231	0.797212	0.865795	0.804235	0.564932	-0.60123
150	0.923077	0.858923	0.867952	0.858735	0.798775	0.616214	-0.640691
151	0.923077	0.868952	0.878279	0.855685	0.786395	0.195904	-0.589172
152	0.807692	0.793615	0.80051	0.79097	0.715125	0.0527103	-0.52356
153	0.846154	0.722769	0.723423	0.72391	0.653715	-0.0926003	-0.541437
154	0.653846	0.691462	0.694471	0.644915	0.59357	-0.247729	-0.29521
155	0.692308	0.593471	0.535394	0.553945	0.56463	-0.31532	-0.185826
156	0.653846	0.562606	0.553856	0.51029	0.52922	-0.319117	-0.129041
157	0.538462	0.535769	0.535519	0.441905	0.500135	-0.385759	-0.111412
158	0.461538	0.492413	0.485	0.3884	0.472505	-0.40475	-0.0913272
159	0.615385	0.467288	0.388337	0.377485	0.44994	-0.469306	-0.150573
160	0.5	0.47525	0.465923	0.34342	0.427335	-0.383029	-0.00560756
161	0.384615	0.461702	0.385048	0.318445	0.41856	-0.410256	0.00878451
162	0.538462	0.446029	0.432788	0.28024	0.425045	-0.406549	0.088863
163	0.346154	0.409673	0.402019	0.27569	0.40859	-0.484764	0.184352
164	0.269231	0.361298	0.356154	0.25307	0.39493	-0.490539	0.271256
165	0.346154	0.337375	0.319798	0.251065	0.38451	-0.493442	0.246812
166	0.346154	0.348221	0.3275	0.237165	0.39182	-0.510811	0.380328
167	0.230769	0.313971	0.300327	0.225325	0.387495	-0.473905	0.405495
168	0.384615	0.323365	0.251865	0.21144	0.37099	-0.518794	0.410757
169	0.269231	0.309904	0.249808	0.19915	0.358225	-0.49577	0.372834
170	0.346154	0.302462	0.291385	0.212085	0.365145	-0.474605	0.403386
171	0.230769	0.320923	0.305067	0.205865	0.35806	-0.438459	0.33833
172	0.269231	0.327413	0.312548	0.19208	0.33914	-0.493818	0.271353
173	0.384615	0.317212	0.309163	0.185715	0.31769	-0.455314	0.293057
174	0.384615	0.318346	0.312356	0.173465	0.3119	-0.388584	0.377569
175	0.346154	0.296279	0.228885	0.16288	0.32773	-0.461207	0.342988
176	0.192308	0.285596	0.276837	0.159795	0.31126	-0.414615	-0.0900181
177	0.423077	0.380731	0.174221	0.23775	0.371055	-0.277731	-0.169042
178	0.5	0.441538	0.423683	0.31491	0.444455	-0.244678	-0.254249
179	0.461538	0.493183	0.478808	0.426375	0.501495	-0.178883	-0.291508
180	0.461538	0.53299	0.460375	0.486725	0.548985	-0.143345	-0.398943
181	0.692308	0.571635	0.556933	0.5331	0.58672	0.0633962	-0.362579
182	0.615385	0.611404	0.531135	0.5571	0.592615	0.110687	-0.47221
183	0.730769	0.668625	0.665615	0.609825	0.63818	0.283701	-0.511083
184	0.807692	0.726144	0.64949	0.6327	0.64527	0.289692	-0.498459
185	0.884615	0.756135	0.757587	0.664045	0.67258	0.363943	-0.543925
186	0.846154	0.779837	0.783827	0.69866	0.69132	0.34585	-0.557327
187	0.807692	0.792154	0.72825	0.71875	0.69929	0.403339	-0.462182
188	0.807692	0.780885	0.782981	0.761575	0.7162	0.26222	-0.499455
189	0.807692	0.776615	0.778962	0.76406	0.71842	0.264921	-0.542173
190	0.807692	0.796846	0.794298	0.776405	0.72566	0.27003	-0.545812
191	0.923077	0.789808	0.78774	0.767345	0.72946	0.377007	-0.550826
192	0.769231	0.805433	0.803933	0.79554	0.735365	0.466872	-0.586458
193	0.961538	0.833279	0.831962	0.781575	0.764165	0.387326	-0.5934
194	0.807692	0.815712	0.742981	0.79658	0.75535	0.367445	-0.563778
195	0.807692	0.815817	0.756481	0.80787	0.772975	0.453661	-0.552045
196	0.807692	0.835692	0.767962	0.80162	0.775115	0.301137	-0.588803
197	0.884615	0.818856	0.823981	0.821645	0.77452	0.425504	-0.602364
198	0.923077	0.838471	0.83776	0.83097	0.78114	0.30627	-0.604149
199	0.692308	0.815904	0.813077	0.82466	0.77908	0.374752	-0.574837
200	0.846154	0.819	0.818846	0.829265	0.756985	0.406294	-0.595057
201	0.884615	0.827356	0.748058	0.82759	0.764155	-0.00317253	-0.522119
202	0.769231	0.725808	0.727519	0.755145	0.70241	-0.136301	-0.469162
203	0.730769	0.672798	0.602721	0.684925	0.647145	-0.22367	-0.338613
204	0.576923	0.610885	0.609279	0.63466	0.594955	-0.144203	-0.120185
205	0.538462	0.557837	0.551481	0.57164	0.544365	-0.3155	-0.0648568
206	0.346154	0.506808	0.425865	0.50806	0.49496	-0.357076	0.169963
207	0.423077	0.426433	0.420942	0.421335	0.475235	-0.373946	0.133035
208	0.538462	0.420077	0.357067	0.37848	0.45252	-0.255461	0.199997
209	0.5	0.422894	0.414317	0.35439	0.450035	-0.33057	0.218093
210	0.307692	0.410981	0.40025	0.304705	0.440355	-0.378431	0.256174
211	0.5	0.379481	0.374192	0.30778	0.445185	-0.372622	0.153209
212	0.5	0.402163	0.398567	0.26305	0.40724	-0.441887	0.299907
213	0.384615	0.355135	0.276269	0.241625	0.3929	-0.482959	0.255935
214	0.346154	0.347558	0.336192	0.232705	0.36888	-0.497393	0.311751
215	0.423077	0.330183	0.319279	0.22996	0.36917	-0.511465	0.251091
216	0.346154	0.329942	0.31399	0.231525	0.360395	-0.46566	0.266384
217	0.423077	0.335904	0.324702	0.18383	0.35242	-0.428307	0.27952
218	0.346154	0.328029	0.316519	0.18529	0.336615	-0.509318	0.297867
219	0.346154	0.29924	0.288981	0.17911	0.337195	-0.523195	0.332195
220	0.384615	0.298308	0.2485	0.187675	0.335185	-0.454021	0.320594
221	0.346154	0.297029	0.217519	0.201	0.325135	-0.529532	0.262387
222	0.384615	0.304817	0.298779	0.181325	0.332415	-0.540168	0.222867
223	0.346154	0.308644	0.23399	0.17652	0.31562	-0.387012	0.165159
224	0.423077	0.350644	0.341529	0.178125	0.317295	-0.420239	0.208722
225	0.269231	0.347673	0.340519	0.17926	0.3029	-0.39639	0.29826
226	0.346154	0.345058	0.342962	0.169465	0.30966	-0.311344	0.0769394
227	0.269231	0.419981	0.417942	0.26604	0.38298	-0.165242	-0.170987
228	0.615385	0.518856	0.515375	0.375355	0.45226	-0.0888779	-0.244193
229	0.576923	0.547385	0.540808	0.45697	0.499355	-0.0867076	-0.337904
230	0.576923	0.605481	0.530067	0.513935	0.534255	0.0673743	-0.384119
231	0.730769	0.664462	0.661087	0.56143	0.578505	0.183021	-0.393893
232	0.884615	0.693817	0.690029	0.63998	0.61163	0.20184	-0.398773
233	0.807692	0.709327	0.648817	0.66393	0.650265	0.201356	-0.368914
234	0.807692	0.718115	0.672635	0.63425	0.670005	0.341273	-0.419629
235	0.653846	0.753394	0.753212	0.680725	0.662575	0.318725	-0.422916
236	0.923077	0.757904	0.763625	0.706505	0.674785	0.369275	-0.476537
237	0.769231	0.789163	0.720913	0.70776	0.700005	0.360715	-0.360752
238	0.846154	0.762558	0.770115	0.70688	0.714255	0.438421	-0.496067
239	0.923077	0.797183	0.733452	0.74484	0.723985	0.397845	-0.489564
240	0.769231	0.807404	0.728635	0.777565	0.7211	0.366565	-0.483119
241	0.923077	0.792212	0.723337	0.782755	0.739615	0.454006	-0.519312
242	0.923077	0.811846	0.730625	0.786445	0.75311	0.480002	-0.489061
243	0.769231	0.811202	0.738712	0.767355	0.75051	0.354474	-0.500253
244	0.730769	0.798471	0.718029	0.777475	0.744685	0.457828	-0.468194
245	0.769231	0.80175	0.797269	0.747125	0.747835	0.449066	-0.505622
246	0.923077	0.813269	0.671404	0.79401	0.752375	0.247649	-0.446846
247	0.692308	0.769115	0.757096	0.81535	0.766185	0.218504	-0.53545
248	0.807692	0.778212	0.768558	0.81728	0.771975	0.478216	-0.49591
249	0.884615	0.823817	0.815423	0.82471	0.7687	0.512836	-0.535563
250	0.846154	0.838558	0.832231	0.837295	0.76636	0.373227	-0.533634

## Sheet: Fig. S3d
id	alphas1	alphas2	alphas3	valence
1	0.329386	0.473529	0.888432	pos
2	0.288469	0.258172	0.65766	pos
3	0.407291	0.239263	0.581902	pos
4	0.286908	0.318041	0.933168	pos
5	0.260261	0.231591	0.889425	pos
6	0.571584	0.145111	0.824789	pos
7	0.0892987	0.140717	0.667906	pos
8	0.275601	0.347412	0.734853	pos
9	0.282932	0.258373	0.700543	pos
10	0.680644	0.202671	0.771225	pos
11	0.294213	0.0259748	0.9815	pos
12	0.692756	0.204878	0.799423	pos
13	0.315779	0.0370662	0.990133	pos
14	0.578597	0.0224574	0.821788	pos
15	0.159906	0.0998973	0.646438	pos
16	0.627918	0.2642	0.966805	pos
17	0.415692	0.122609	0.965728	pos
18	0.161935	0.140342	0.8204	pos
19	0.599	0.0125304	0.676464	pos
20	0.591329	0.177235	0.958695	pos
21	0.65287	0.451627	0.870965	pos
22	0.451122	0.28603	0.613446	pos
23	0.541461	0.0749504	0.699589	pos
24	0.489494	0.24902	0.799878	pos
25	0.33434	0.180697	0.703738	pos
26	0.276336	0.0720672	0.753415	pos
27	0.780651	0.479601	0.603587	pos
28	0.751429	0.0679444	0.923146	pos
29	0.289421	0.0588845	0.99166	pos
30	0.364825	0.0913098	0.747371	pos
31	0.185853	0.433402	0.896252	pos
32	0.218111	0.0551665	0.764375	pos
33	0.172225	0.206507	0.868555	pos
34	0.642763	0.0266466	0.902892	pos
35	0.732259	0.376098	0.711731	pos
36	0.548146	0.156155	0.842785	pos
37	0.224371	0.171641	0.953409	pos
38	0.362771	0.107044	0.664476	pos
39	0.308534	0.0737818	0.702654	pos
40	0.338249	0.0535023	0.973372	pos
41	0.516373	0.351078	0.76725	pos
42	0.506489	0.218792	0.954683	pos
43	0.384204	0.296837	0.736036	pos
44	0.347318	0.131724	0.943732	pos
45	0.136723	0.48499	0.807112	pos
46	0.490751	0.146617	0.846517	pos
47	0.106561	0.276981	0.97702	pos
48	0.445565	0.18066	0.936549	pos
49	0.264717	0.0564761	0.840801	pos
50	0.548704	0.0582667	0.556049	pos
51	0.446185	0.421859	0.688215	pos
52	0.519819	0.0297217	0.824906	pos
53	0.306218	0.050113	0.744802	pos
54	0.473124	0.296141	0.991323	pos
55	0.536175	0.265422	0.974844	pos
56	0.367961	0.146627	0.994676	pos
57	0.464979	0.0118715	0.947348	pos
58	0.397385	0.392962	0.694734	pos
59	0.37951	0.160947	0.636253	pos
60	0.497974	0.401689	0.8883	pos
61	0.286475	0.325491	0.857979	pos
62	0.287751	0.308281	0.923353	pos
63	0.208008	0.00168528	0.927712	pos
64	0.435686	0.221053	0.81392	pos
65	0.401007	0.0010358	0.858256	pos
66	0.213802	0.46173	0.851983	pos
67	0.259812	0.0494052	0.965452	pos
68	0.0971541	0.223978	0.91452	pos
69	0.72909	0.473164	0.929609	pos
70	0.417267	0.268058	0.850204	pos
71	0.532375	0.13438	0.915636	pos
72	0.524854	0.160612	0.779096	pos
73	0.559412	0.311248	0.676462	pos
74	0.390035	0.385814	0.681942	pos
75	0.243187	0.0423999	0.86714	pos
76	0.452801	0.0829448	0.913771	pos
77	0.261311	0.181594	0.894893	pos
78	0.781706	0.204643	0.65715	pos
79	0.283094	0.227455	0.753991	pos
80	0.42941	0.0438967	0.749033	pos
81	0.406944	0.369759	0.957704	pos
82	0.580475	0.425008	0.732398	pos
83	0.560788	0.345815	0.884107	pos
84	0.0518284	0.264951	0.698588	pos
85	0.479801	0.0859806	0.940612	pos
86	0.178694	0.135487	0.822123	pos
87	0.458986	0.0855338	0.885734	pos
88	0.435609	0.30727	0.897379	pos
89	0.161595	0.157196	0.803354	pos
90	0.215506	0.140102	0.949448	pos
91	0.617893	0.209571	0.756401	pos
92	0.420628	0.336914	0.942908	pos
93	0.761305	0.35713	0.744514	pos
94	0.732239	0.396494	0.881784	pos
95	0.208045	0.115743	0.79026	pos
96	0.635791	0.215629	0.923584	pos
97	0.366921	0.0835229	0.604228	pos
98	0.626675	0.49778	0.836746	pos
99	0.453371	0.256787	0.920091	pos
100	0.310922	0.0174754	0.612669	pos
1	0.115965	0.98847	0.264975	neg
2	0.334017	0.765376	0.171955	neg
3	0.0966204	0.726934	0.0901086	neg
4	0.317678	0.876761	0.10223	neg
5	0.0720081	0.581521	0.258862	neg
6	0.203737	0.845691	0.149613	neg
7	0.0573602	0.844051	0.165663	neg
8	0.56825	0.876842	0.151197	neg
9	0.735346	0.859786	0.240457	neg
10	0.323916	0.640372	0.316646	neg
11	0.326185	0.588353	0.412681	neg
12	0.351155	0.579777	0.0671151	neg
13	0.282948	0.724605	0.209439	neg
14	0.625397	0.719514	0.0266527	neg
15	0.261293	0.727981	0.0960378	neg
16	0.544108	0.796172	0.304922	neg
17	0.454852	0.580318	0.0549931	neg
18	0.449543	0.947723	0.133461	neg
19	0.159839	0.850119	0.257408	neg
20	0.45872	0.781385	0.140559	neg
21	0.101449	0.691096	0.239263	neg
22	0.596146	0.973958	0.0685214	neg
23	0.267691	0.878741	0.223164	neg
24	0.157541	0.800449	0.262975	neg
25	0.120016	0.728622	0.0632466	neg
26	0.11504	0.838592	0.154772	neg
27	0.650925	0.982941	0.0453567	neg
28	0.345747	0.660508	0.0445189	neg
29	0.328114	0.959092	0.302092	neg
30	0.0814012	0.893065	0.0214665	neg
31	0.223436	0.763306	0.423044	neg
32	0.178389	0.675278	0.207219	neg
33	0.376453	0.886935	0.222659	neg
34	0.462959	0.743264	0.23641	neg
35	0.757242	0.925654	0.0614651	neg
36	0.274248	0.961884	0.288073	neg
37	0.114048	0.742806	0.161878	neg
38	0.173718	0.645204	0.294672	neg
39	0.536627	0.755265	0.14033	neg
40	0.573972	0.67307	0.448027	neg
41	0.576373	0.896811	0.101474	neg
42	0.763739	0.97815	0.221842	neg
43	0.608277	0.798588	0.0810074	neg
44	0.435017	0.92091	0.45189	neg
45	0.13092	0.767689	0.121118	neg
46	0.565269	0.611358	0.278623	neg
47	0.0375703	0.90291	0.325511	neg
48	0.286461	0.726469	0.17265	neg
49	0.245373	0.720782	0.290827	neg
50	0.74568	0.700207	0.183034	neg
51	0.143065	0.85742	0.103976	neg
52	0.0214169	0.876516	0.348192	neg
53	0.187742	0.692083	0.295052	neg
54	0.326386	0.996157	0.427849	neg
55	0.0885407	0.971031	0.245192	neg
56	0.395704	0.823242	0.08975	neg
57	0.387483	0.699606	0.388972	neg
58	0.40438	0.855477	0.158315	neg
59	0.72433	0.754343	0.0486923	neg
60	0.393738	0.970487	0.35941	neg
61	0.0704679	0.852213	0.449474	neg
62	0.201923	0.64647	0.310046	neg
63	0.301359	0.630042	0.245968	neg
64	0.270314	0.784925	0.212852	neg
65	0.470444	0.926185	0.138443	neg
66	0.281464	0.91697	0.144826	neg
67	0.548476	0.63666	0.287754	neg
68	0.24509	0.675998	0.353355	neg
69	0.441943	0.941169	0.00799055	neg
70	0.394594	0.974006	0.00296054	neg
71	0.763039	0.856839	0.00461914	neg
72	0.440312	0.83045	0.0374406	neg
73	0.548478	0.772207	0.269679	neg
74	0.167366	0.814908	0.00736359	neg
75	0.474775	0.906133	0.319468	neg
76	0.226372	0.864456	0.157707	neg
77	0.469502	0.735371	0.266759	neg
78	0.747804	0.989843	0.104946	neg
79	0.338981	0.816116	0.226416	neg
80	0.211681	0.772326	0.242246	neg
81	0.0261381	0.763347	0.0626641	neg
82	0.561024	0.987045	0.407741	neg
83	0.692297	0.900222	0.0926884	neg
84	0.115958	0.829378	0.203159	neg
85	0.52888	0.750584	0.468631	neg
86	0.230647	0.9065	0.146798	neg
87	0.328383	0.66459	0.429804	neg
88	0.424942	0.898324	0.488243	neg
89	0.165386	0.77954	0.2372	neg
90	0.129549	0.783551	0.480393	neg
91	0.545883	0.84028	0.177705	neg
92	0.133472	0.855166	0.155675	neg
93	0.569413	0.954125	0.172301	neg
94	0.33985	0.906637	0.308334	neg
95	0.193725	0.677389	0.245856	neg
96	0.796232	0.89455	0.279594	neg
97	0.552876	0.992717	0.137969	neg
98	0.188692	0.743798	0.426432	neg
99	0.23085	0.750465	0.192017	neg
100	0.16478	0.845785	0.0568588	neg

[truncated: 5 more sheets: Fig. S3e, Fig. S5b, Fig. S6a, Fig. S6b, Fig. S8a]
